# Supplementary material for: Shedding light on Aspergillus niger volatile exometabolome
Source: Sci Rep. 2016 Jun 6;6:27441. doi: 10.1038/srep27441 (PMC4893740; doi:10.1038/srep27441)
Supplement: Supplementary Dataset [file srep27441-s2.xls]

## Sheet: Table S2- Full Dataset
Table S2. Full data set used for statistics processing including the chromatographic data of the 428 analytes putatively identified from A. niger cultures, considering all the conditions under study, using HS-SPME/GC×GC-ToFMS.
Peak number	1tR (s)	2tR (s)	Metabolite	CAS number	Formula	R.I. (Calc)	R.I. (Lit)	R.I. reference	A. niger 3º day 25MS			A. niger 3º day 37MS			A. niger 3º day 25ML			A. niger 3º day 37ML			A. niger 5º day 25MS			A. niger 5º day 37MS			A. niger 5º day 25ML			A. niger 5º day 37ML
									Replicate 1	Replicate 2	Replicate 3	Replicate 1	Replicate 2	Replicate 3	Replicate 1	Replicate 2	Replicate 3	Replicate 1	Replicate 2	Replicate 3	Replicate 1	Replicate 2	Replicate 3	Replicate 1	Replicate 2	Replicate 3	Replicate 1	Replicate 2	Replicate 3	Replicate 1	Replicate 2	Replicate 3
			Acids
			Aliphatic
1	185	0.55	2-Methylpropanoic acid	79-31-2	C4H8O2	790.63	792	[2]																			12.7923	20.7212	18.5542
2	200	1.86	Butanoic acid	107-92-6	C4H8O2	813.95	790	[3]							1733.51	2401.96	1866.82	961.913	1387.68	492.897
3	240	1.13	3-Methylbutanoic acid	503-74-2	C5H10O2	860.15	864	[4]							253.768	410.553	271.964	495.008	394.982	729.111
4	255	0.41	2-Methylbutanoic acid	116-53-0	C5H10O2	876.95	850	[3]							1602.09	1495.88	1929.58	1930.39	2436.03	2120.49							16.3626	20.924	18.7796
5	485	3.37	2-Ethylhexanoic acid	149-57-5	C8H16O2	1131.5	1123	[5]	79.774	162.042	108.255										261.147	478.714	247.072
6	535	3.68	Octanoic acid	124-07-2	C8H16O2	1187.5	1182	[6]	107.219	195.644					864.927	2095.96	615.565				884.905	570.084	948.187							3.94428	4.41099	9.55084
7	615	3.2	Nonanoic acid	112-05-0	C9H18O2	1280.2	1280	[5]	686.534	1273.56	1350.91							485.395	1009.92	907.128	3179.01	2635.01	1725.48				39.8889	22.5928	20.7196	12.8596	21.6129	27.7295
8	695	2.89	Decanoic acid	334-48-5	C10H20O2	1378.6	1373	[7]																			20.1717	13.6768	14.5544
9	1020	2.65	Tetradecanoic acid	544-63-8	C14H28O2	1773.7	1780	[7]							595.945	1140.55	554.936	810.642	1352.14					12.8395	7.56493	9.19471				12.9053	24.1238	13.3865
10	1105	2.59	Pentadecanoic acid	1002-84-2	C15H30O2	1867.8	1869	[7]																9.50895	4.17803	5.77082
			Alcohols
			Aliphatic
11	85	0.7	1-Propanol	71-23-8	C3H8O	580.42	574	[8]	471.126	647.403	781.32				166.72	413.203	378.232	929.731	929.252	864.306	306.358	248.65	266.877				4.58864	5.1077	4.96829	5.45083	7.24729	6.55855
12	95	0.64	2-Butanol	78-92-2	C4H10O	601.35	603	[9]	171.352	204.835	363.904	7.34661	4.79976	9.46949	912.384	1002.76	886.429	1122.82	1471.15	2376.44	335.408	534.423	869.607				9.57159	15.5813	13.8182	35.9126	42.1715	27.5934
13	100	0.8	2-Methyl-1-propanol	78-83-1	C4H10O	612.21	621.2	[10]	16451.3	14628.9	17556.3	11.1226	5.30996	8.50782	29713.7	28107.3	27380.7	40121	49309.3	60193.1	13624.3	16679.9	30548.5				771.739	761.111	652.941	425.777	580.322	535.633
14	115	0.91	1-Butanol	71-36-3	C4H10O	644.02	646	[9]	436.414	686.198	696.887	30.3695	26.2461	36.2054	5017.78	8022.54	4800.9	7327.26	8380.85	10001.3	169.921	235.941	358.679	1.17085	0.972969	1.05585	91.9653	57.7205	84.0571	64.4526	84.5867	85.1143
15	130	0.74	3-Pentanol	584-02-1	C5H12O	675.24	703	[7]							30.8472	45.9096	38.3255	33.3794	48.8039	72.8397										0.941102	1.37395	0.996303
16	130	0.77	2-Pentanol	6032-29-7	C5H12O	675.31	685	[11]	16.561	22.1401	33.8009				92.0731	161.198	146.078	361.738	410.972	427.809	54.2786	37.0128	86.9397				1.55059	1.54839	1.40435	3.07003	4.77159	3.12045
17	145	1.26	3-Methyl-3-buten-1-ol	763-32-6	C5H10O	707.92	716	[12]	102.725	169.518	220.114				289.314	402.728	255.638	500.284	673.241	455.87							7.13734	12.3904	8.22414	5.516	5.21341	4.57838
18	150	1.16	3-Methyl-1-butanol	123-51-3	C5H12O	718.23	730	[10]	29924.9	46146	52687.1	24.949	19.7024	18.2426	52941.4	59442.9	27498.8	98958.3	178180	171627	57550.4	129880	126774	3.69565	2.44836	1.61597	1008.64	1175.74	1103.81	2232.17	2196.09	1501.26
19	165	0.8	4-Methyl-2-pentanol	108-11-2	C6H14O	749.09	758	[13]							15.8554	16.991	13.5	20.5195	30.0249	26.7818
20	170	0.77	2-Methyl-3-pentanol	565-67-3	C6H14O	759.52	774	[14]							75.5205	118.89	96.0568	68.7383	109.072	125.464							1.02048	0.964828	0.918241	1.00849	1.55445	0.856513
21	170	1.12	1-Pentanol	71-41-0	C5H12O	760.25	765	[15]	194.565	221.991	258.49	78.495	142.392	104.099	294.725	390.193	269.855	645.379	716.358	738.672	436.413	431.505	302.477	15.2102	12.4059	14.0693				6.3704	5.37904	5.98942
22	180	1.49	3-Methyl-2-buten-1-ol	556-82-1	C5H10O	782.08	779	[5]										191.784	277.632	192.868
23	185	0.86	3-Methyl-2-pentanol	565-60-6	C6H14O	791.28		-										60.6169	54.7731	77.4162
24	190	0.82	3-Hexanol	623-37-0	C6H14O	800.98	806	[16]							46.6809	23.18	37.9941
25	225	1.13	4-Methyl-1-pentanol	626-89-1	C6H14O	842.51	846.2	[17]										600.202	774.078	688.188
26	245	1.4	4-Methyl-3-penten-1-ol	763-89-3	C6H12O	866.35		-																						3.15725	4.11762	3.74152
27	255	1.14	1-Hexanol	111-27-3	C6H14O	877.81	878	[10]	253.531	335.158	262.807	7.61076	12.1564	8.26183	227.415	327.42	253.678	416.582	480.46	533.513	131.816	215	309.093	0.808864	0.899562	0.721317	2.48643	3.73712	2.9755	3.29682	4.68466	3.82824
28	255	1.48	4-Hexen-1-ol	928-92-7	C6H12O	878.21	883	[18]	356.48	458.819	562.488	92.8929	131.463	81.3819										44.5897	30.1376	45.4059
29	260	1.1	1-Hepten-3-ol	4938-52-7	C7H14O	883.65	881	[19]	378.726	402.157	344.367	20.9229	35.3962	24.7097							428.855	787.703	585.669	2.92608	2.50957	2.70241
30	270	0.82	4-Heptanol	589-55-9	C7H16O	895.08	879	[20]											253.439	206.114
31	275	0.84	3-Heptanol	589-82-2	C7H16O	900.88	892.1	[9]	50.8619	48.3187	70.9055	2.8772	3.0188	3.32078	125.131	168.707	137.438	50.7943	77.2731	65.2785	41.4365	71.4306	136.32	0.472577	0.407318	0.449779	3.34286	3.80053	3.13878
32	280	0.89	2-Heptanol	543-49-7	C7H16O	906.2	904	[8]	25.5546	32.3041	20.8905							3162.04	2066.14	4252.45							4.13567	4.48316	3.84958	14.9031	32.8459	20.7304
33	310	1.14	2-Hepten-1-ol (isomer)	22104-77-4	C7H14O	938.04		-										129.223	95.4269	50.5275
34	315	0.84	Butoxypropanol	5131-66-8	C7H16O2	943	947	[21]	71.0087	92.7405	132.619	5.97909	5.2923	4.8898										1.89816	1.79788	1.97184	1.07552	0.9795	0.586476
35	330	1.15	5-Methyl-1-hepten-4-ol	99328-46-8	C8H16O	959.11		-										75.9914	91.441	100.691
36	335	0.87	2-Octanol	123-96-6	C8H18O	964.07	962	[22]							237.712	131.492	220.71										0.932076	1.26645	0.9053
37	345	1.1	1-Heptanol	111-70-6	C7H16O	974.84	972	[15]	366.065	449.346	571.18	18.0714	21.028	16.7855	814.083	1106.53	180.234	612.033	811.901	920.921	462.378	638.749	941.856	2.41738	1.29589	2.31333	7.3972	6.78343	5.75344	3.28876	6.39059	10.9668
38	345	1.38	2-Hepten-1-ol (isomer)	22104-77-4	C7H14O	975.15	970	[8]				4.86792	4.57432	4.14396							69.2378	138.213		0.718636	0.339965	0.448987
39	350	1.05	1-Octen-3-ol	3391-86-4	C8H16O	980.05	980	[23]	144661	117426	103353	12518.9	6324.32	5781.25	8228.81	10090.7	10843.4	255.171	467.965	285.323	131586	90200	104408	610.41	520	1009.78	178.583	243.577	275.133	3.31868	4.91699	4.94453
40	350	1.21	Octa-1,5-dien-3-ol	50306-18-8	C8H14O	980.22		-	10907.2	12850	5501.47	7.97976	14.0165	16.3777	2197.8	2070.81	1814.49				17422.1	13441.9	20520.3	1.43159	1.3804	1.78909	64.0998	58.1183	51.9053	0.819648	1.22997
41	355	0.93	5-Octen-3-ol		C8H16O	985.19		-							5776.73	6373.12	5314.93										78.9793	97.0596	85.6028
42	365	1.01	6-Methyl-1-heptanol	1653-40-3	C8H18O	995.8		-										538.693	226.031	424.753										7.86613	17.6356	26.03
43	365	1.03	6-Methyl-5-hepten-2-ol	1569-60-4	C8H16O	995.82	995	[18]	920.861	949.161			101.042	106.148				623.157	512.004	419.343					3.0891	2.41978	Vt	7.56403	7.58134	29.6974	28.1073	19.1732
44	365	1.27	3-Octanol	589-98-0	C8H18O	996.07	996	[24]	63676.5	96643.1	106250	4131.94	5202.7	2927.08	31770.8	38789.2	34432.2	616.747	1335.2	801.939	52691.2	92000	98029.6	760.252	547.692	603.352	760.87	677.778	776.471	4.67018	5.71509	3.34332
45	390	1.1	3-Ethyl-4-methyl-1-pentanol	100431-87-6	C8H18O	1023.4		-								136.098	113.984	89.6411	236.042	201.894
46	395	0.99	2-Ethyl- 1-hexanol	104-76-7	C8H18O	1028.9	1029	[23]	3903.82	6728.01	4481.85	916.906	424.02	320.876	5358.66	8701.93	6637.68	4200.27	4725.17	4839.35	7972.32	15177.7	22004	233.438	229.231	203.911	283.402	344.491	223.832	58.5474	81.9255	83.3474
47	405	1.04	4-Methyl-1-heptanol	817-91-4	C8H18O	1040		-																						3.14495	5.04094	2.04772
48	415	1.03	5-Methyl-1-heptanol	7212-53-5	C8H18O	1051.1		-													736.679	478.95	471.116
49	435	1.28	2-Octen-1-ol	18409-17-1	C8H16O	1073.6	1071	[25]	15000	21908.1	13355.4	740.263	965.168	728.475	168.596	118.486	101.597				23937.7	48200	24498	41.6435	42.8112	41.7948
50	440	0.74	1-Nonen-3-ol	21964-44-3	C9H18O	1078.6	1088	[19]	164.794	171.649	101.725										290.574	375.888	276.397
51	440	1.03	1-Octanol	111-87-5	C8H18O	1078.9	1070	[23]	1568.93	2399.74	3466.12	191.285	493.844	215.12	224.269	411.746	318.742	905.145	1073.3	1250.34	3350.45	4252.39	6842.21	11.5216	10.0319	14.4312	39.0053	34.2785	31.1611	10.2651	19.3267	27.3591
52	460	0.84	2-Nonanol	628-99-9	C9H20O	1100.9	1100	[5]							1147.07	1125.65	908.901	4823.38	4565.45	5650.3				0.289189	0.161463	0.258792	60.2088	46.0547	42.5441	54.8352	80.6728	53.2576
53	465	0.99	7-Octen-2-ol	39546-75-3	C8H16O	1106.7		-							552.438	661.496		3816.38	5307.89	5943.3							26.969	32.0691	24.0183	33.0824	66.887	59.5028
54	480	1.03	3-Octen-1-ol	18185-81-4	C8H16O	1123.4	-	-		94.7239	177.069
55	490	1.01	1-Octen-4-ol	40575-42-6	C8H16O	1134.5		-	39.5649	78.0949														1.2859		0.805088
56	505	1.04	2-Nonen-1-ol (isomer)	22104-79-6	C9H18O	1151.2	1074	[26]							1788.79	1575.48	1232.64	4711.75	5180.17	3871.52							73.7267	39.7123	37.7478	48.1725	33.4342	33.9268
57	525	0.97	1-Nonanol	143-08-8	C9H20O	1173.3	1172	[23]	762.909	1269.48	1653.07							927.343	486.247	1227.86										18.6983	23.6298	44.6207
58	530	1.11	2-Nonen-1-ol (isomer)	22104-79-6	C9H18O	1179		-										6337.73	5706.18	3268.28										35.504	30.5412	61.7423
59	545	0.76	3-Decanol	1565-81-7	C10H22O	1195.3	1197	[5]							24.3483	34.0004	16.1066	226.42	130.462	86.6805							1.20941	0.519378	1.07052	3.23611	1.58415	3.21694
60	545	1.36	2-(2-Butoxyethoxy)ethanol	112-34-5	C8H18O3	1196	1196	[27]	229.672	327.392	245.698				83.2981	113.413								1.53795	1.80468	1.34303
61	565	0.86	2-Propyl-1-heptanol	10042-59-8	C10H22O	1218.7		-	363.718	910.379	785.919							2456.18	1500.24					13.5416	6.8848	11.2761	10.7617	10.0594	6.94445	14.6188	25.301	34.2543
62	615	0.62	2-Decen-1-ol	18409-18-2	C10H20O	1277.2	1281	[28]	466.472	830.282	981.767										577.916	838.215	1057.61				12.5811	10.3566	9.47172	7.83675	10.4399	10.4307
63	615	0.91	1-Decanol	112-30-1	C10H22O	1277.6	1272	[23]	436.541	671.136	342.62	77.9705	95.6441	35.1642				2848.15	3398.34	3988.28	1608.79	2560.99	2195.7							2.93209	5.37908	5.26138
64	625	0.73	4-Undecanol	4272-06-4	C11H24O	1289.1	1281	[20]										148.034	302.771	228.589
65	630	0.7	2,4-Undecadien-1-ol	77657-78-4	C11H20O	1294.9	1298	-	101.127	146.264	124.788										692.64	475.886	326.279
66	635	0.77	2-Undecanol	1653-30-1	C11H24O	1301	1303	[29]		47.2383	72.8652							107.066	63.4231	65.196	78.2741	106.864	124.911
67	645	0.83	2-Butyl-1-octanol	3913-02-8	C12H26O	1313.5	1277	-													114.923	172.285	398.222	2.34396	1.20635	2.55208
68	725	0.86	2-Dodecanol	10203-28-8	C12H26O	1413.6	1417	[23]							319.357	330.147	306.935	39.7362	89.3847	77.3358
69	760	0.96	6,10-Dimethyl-5,9-undecadien-2-ol	53837-34-6	C13H24O	1457.5	1459	[30]	169.394	289.922	232.97
70	775	0.94	1-Dodecanol	112-53-8	C12H26O	1476	1473	[23]				868.997	866.252	529.84	2256.62	3154.02	2672.96	1960.74	1108.77	2904.68	2894.91	7458.34	8062.63	29.0642	18.968	22.1971	32.6213	33.4792	18.4797
71	950	0.97	1-Tetradecanol	112-72-1	C14H30O	1683.5	1664	[23]							361.938	203.432	428.978
			Aromatic
72	410	4.13	Benzylalcohol	100-51-6	C7H8O	1049	1041	[31]							417.898	458.941	345.227
73	430	2.77	Methylbenzenemethanol	1445-91-6	C8H10O	1069.8		-							285.742	250.148	204.879	330.271	421.195	412.531										3.78046	2.79886	2.96967
74	450	1.99	2-Phenylisopropanol	617-94-7	C9H12O	1091.1	1080	[32]	122.789	67.6005	143.2	7.67321	8.96209	6.38138	109.886	152.492	125.103	102.281	98.2775	83.7921	100.272	250.548	233.858	1.46374	2.01235	1.35156				1.61794	1.50607	2.52716
75	455	1.07	4-Ethyl-1,3-benzenediol	2896-60-8	C8H10O2	1095.6		-	27.1631	52.915	58.4294				98.2783	57.8823	57.3956	71.5005	56.7778	65.8616	41.6208	31.016	58.3579	0.563213	0.655292	0.290318
76	475	3.03	2-Phenylethanol	60-12-8	C8H10O	1120.1	1121	[33]	65182.3	113935	180591	76.6166	120.583	82.6552	34436.8	44474.5	36733.6	84751	120280	119256	201343	264868	493441	4.36852	4.01452	2.66953	245.747	329.031	215.281	779.686	676.125	914.474
77	495	1.94	Methylbenzeneethanol	698-87-3	C9H12O	1141		-							97.1689	72.7291	67.3581	122.322	154.458	158.884										0.512713	0.563179	0.678164
78	555	2.59	2,4,6-Trimethylphenol	527-60-6	C9H12O	1208.9	1202.5	[34]	258.074	367.327	283.427	39.3121	85.41	39.8651	279.986	190.129	98.5273							2.25607		1.28573
79	680	2.7	2-(1,1-Dimethylethyl)-4-methylphenol	2409-55-4	C11H16O	1359.6	1387	[35]													126.571	177.864	176.915
80	805	2.06	2,4-bis(1,1-Dimethylethyl)phenol	96-76-4	C14H22O	1514.2	1513	[24]	1835.14	2399.04	2900.05	181.581	107.29	64.8194	4834.51	5697.45	5072.26	4284.2	2672.18	3684.31	5274.1	10579	13076.6	48.4058	37.7506	40.6772	75.8405	42.36	38.3917	17.5721	13.3596	13.633
81	810	0.78	Butylhydroxytoluene	128-37-0	C15H24O	1518.6	1518	[24]	3856.25	7602.63	9440.46	534.809	388.175	203.79	5204.54	6081.24	4296.44	21776.3	13740.8	10947.9	8741.12	12904.3	16793.7	155.811	63.1303	95.8297	155.076	155.426	91.7493	187.96	316.514	396.371
82	890	3.24	1,1,3,3-Tetramethylbutylphenol	27193-28-8	C14H22O	1615.6		-	71.376	76.7926	107.81
			Cyclic
83	165	1.47	Cyclopropaneethanol	2566-44-1	C5H10O	750.46		-										148.691	218.965	208.125
84	545	1.15	3-Methylcyclohexanol	591-23-1	C7H14O	1195.7		-							2904.25	3691.2	1751.92	3083.7	5168.17	4253.78										16.6547	10.5673	10.3775
			Aldehydes
			Aliphatic
85	70	0.34	Acetaldehyde	75-07-0	C2H4O	548.08	500	[36]	3731.07	4542.11	4227.72	78.6475	75.792	80.0956	880.56	2598.89	1796.7	1424.57	1984.25	1777.79	2192.76	4418.09	7866.07	6.62384	14.5688	10.2933	42.2411	53.1685	61.6561	57.3946	86.3473	53.476
86	110	0.46	3-Methylbutanal	590-86-3	C5H10O	632.55	649	[37]	1405.44	1470.16	2802.53	52.7824	30.781	34.4631	6713.62	4738.9	10585.1	6939.96	7116.74	12373.1	3648.88	2350.25	5050.63	5.91952	4.48353	2.64124	124.905	223.313	254.199	135.75	247.64	198.577
87	110	0.65	2-Butenal	4170-30-3	C4H6O	632.95	647	[27]	65.9428	96.3797	125.36	6.65879	5.78554	2.99341	53.1582	99.6258	91.1593	42.1102	118.908	124.414	74.8234	105.752	46.8613	0.554732	0.233877	0.397955
88	115	0.44	2-Methylbutanal	96-17-3	C5H10O	643.03	641	[37]																3.88009	2.78554	2.48291
89	120	0.49	m/z 55, 84, 39, 56		C5H8O	653.66		-							92.0023	251.371	231.226							1.31892	0.653478	1.18869				1.20068	1.46039	1.50033
90	125	0.5	Pentanal	110-62-3	C5H10O	664.21	690	[9]	149.495	361.028	264.217	12.6674	25.9612	16.72							316.14	319.489	368.305	0.770073	1.99755	1.53697
91	155	0.67	2-Methyl-2-butenal	497-03-0	C5H8O	727.73	739	[38]	112.818	122.936	179.482				336.688	594.371	583.788	200.014	270.775	458.362							4.66994	6.47213	4.41454
92	190	0.59	Hexanal	66-25-1	C6H12O	800.69	801	[39]	3577.24	4960.03	5384.31	77.0268	70.6219	65.0776	1175.6	1279.88	993.979	1248.88	1104.78	1609.16	4279.94	4118.57	5633.76	6.27845	8.39062	8.6969	22.0572	24.6177	26.8342	15.6299	26.3494	42.7518
93	195	0.71	3-Hexenal	6789-80-6	C6H10O	806.72	801	[40]	1277.11	1768.78	1671.33	131.031	330.552	163.045	131.382	142.46	62.7813				994.476	389.249	649.988	19.6401	7.96585	15.0181
94	275	0.62	Heptanal	111-71-7	C7H14O	900.65	901	[39]	959.263	1327.61	1726.72	76.484	46.666	44.5452	2285.64	2106.03	1986.77	2182.47	1701.35	1724.85	1277.67	1865.18	2338.87	9.97961	19.6312	10.3577	24.921	51.7164	40.0344	23.9128	64.2456	42.9374
95	325	0.56	2-Ethylhexanal	123-05-7	C8H16O	953.22	954.5	[9]																0.384459	0.606962	0.304978
96	330	0.79	2-Heptenal	18829-55-5	C7H12O	958.73	952	[9]	309.236	474.524	490.133	12.6641	10.0995	6.65724							561.877	414.537	643.501	0.56941	0.524329	0.721859
97	360	0.68	5-Methyl-2-heptenal	94705-03-0	C8H14O	990.19		-				7.65821	7.47342	12.7
98	370	0.64	Octanal	124-13-0	C8H16O	1000.7	1005	[39]				424.16	533.369	485.124	5553.6	8952.02	6984.74	1203.25	2940.1	2188.09	9844.91	10700.7	11526.8	79.4906	92.1951	93.4566	94.27	83.9519	50.2815	32.0373	40.5017	23.948
99	415	0.74	2-Octenal (isomer)	2363-89-5	C8H14O	1051	1056	[32]	149.446	183.038	147.856	4.20419	10.0703	5.8077							801.532	366.959	199.685	2.38219	3.47985	1.84016
100	420	0.65	2,6-Dimethyl-5-heptenal	106-72-9	C9H16O	1056.3	1060	[41]					4.16297	3.8637
101	425	0.78	2-Octenal (isomer)	2363-89-5	C8H14O	1062	1060	[15]	1639.63	2230.46	2064.77	483.615	256.127	245.194	321.328	313.145	244.288				7038.92	3268.15	4596.6	13.2306	24.1026	13.3864	2.76109	3.27886	1.03142
102	425	0.91	2,6-Octadienal	76917-23-2	C8H12O	1062.1		-	165.964	262.159	273.682	45.8403	39.7447	93.5554
103	430	0.64	2-Methylenehexanal	1070-66-2	C7H12O	1067.4		-																1.11288	1.217	2.07131
104	465	0.63	Nonanal	124-19-6	C9H18O	1106.3	1102	[10]	10299.3	14557.4	18432.2	940.822	501.076	369.397	5277.28	7419.76	4576.41	25853.3	13642	16097.4	13074.8	15917.9	25040	53.15	72.4294	91.8951	503.17	471.901	204.572	152.97	188.817	138.094
105	515	0.77	2-Nonenal	18829-56-6	C9H16O	1162	1164	[13]	1782.7	2392.31	2241.15	63.4998	51.3124	27.367							2786.72	3534.22	3164.88	6.26867	3.92398	4.37128
106	545	0.7	4-Decenal	21662-09-9	C10H18O	1195.2	1193	[42]	324.375	341.698	604.914										451.932	618.637	666.107
107	555	0.63	Decanal	112-31-2	C10H20O	1206.6	1205	[39]	5350.83	10517.8	12256.9	381.44	221.07	202.067	3716.79	6418.07	3911.1	17727.4	9745.99	7168.82	7310.16	11924.6	18369.5	8.32353	19.408	13.2011	227.16	215.09	113.497	96.7295	151.367	246.699
108	565	0.99	2,4-Nonadienal	6750-03-4	C9H14O	1218.8	1212	[43]	73.9187	130.476	66.0849
109	600	0.77	2-Decenal	2497-25-8	C10H18O	1259.7	1264	[5]	647.553	1333.06	744.076				1264.85	2118.97	1333.82	1000.01	1046.51	892.65	2202.73	2240.14	3916.14				10.7237	13.2324	4.56885
110	630	0.92	2,4-Decadienal (isomer)	2363-88-4	C10H16O	1295.2	1298	[44]	732.078	1075.21	679.857	4.82485	2.19457	6.49144							1238.67	842.499	640.39
111	640	0.62	Undecanal	112-44-7	C11H22O	1307	1307.9	[39]	1022.73	1750.98	1507.79				761.218	802.244	415.411	2061.87	1779.15	1399.99	1009.84	1997.54	2293.79				19.0339	16.7212	10.3135	15.1009	6.07304	16.3961
112	650	0.96	2,4-Decadienal (isomer)	2363-88-4	C10H16O	1320	1314	[42]													766.405	623.611	734.364	0.215879	0.504446	0.51136
113	685	0.77	2-Undecenal	2463-77-6	C11H20O	1363.5	1376	[45]	1616.28	2606.51	1927.55	20.3112	24.4971	18.7839	630.964	674.641	631.617	483.512	449.846	243.43	14734.4	26622.9	34916.9	3.81024	4.1974	1.55351	6.19201	4.65269	3.87896	2.79784	9.57826	12.0587
114	720	0.65	Dodecanal	112-54-9	C12H24O	1407.1	1409	[39]	673.776	1559.37	1221.67	76.8283	54.9286	45.5671	1422.91	675.1	770.83	1964.62	1930.45	2311.29	1802.66	6332.3	5746.33	5.89466	9.38299	4.88602	16.9638	12.0368	10.836	35.7803	34.3113	40.8415
115	730	1.01	2,4-Undecadienal	30361-29-6	C11H18O	1420	1416	[46]	198.221	398.16	370.299	8.15436	4.01015	4.01886
116	805	0.68	Tridecanal	10486-19-8	C13H26O	1512.6	1525	[39]	278.855	239.635	396.011				243.349	163.358	112.018	305.033	556.351	620.14	358.269	446.531	584.682				13.7466	12.4036	13.9636	5.52294	4.70646	5.14326
117	890	0.71	Tetradecanal	124-25-4	C14H28O	1612.6	1614	[39]							433.857	264.351	198.537	449.631	449.534	522.502							6.49631	6.55349	3.18411	29.6317	36.2002	30.0211
			Aromatic
118	335	1.55	Benzaldehyde	100-52-7	C7H6O	964.79	961	[26]	10142.2	15018.9	17458.7	374.199	1104.26	456.01	49029.2	63369.2	38007.3	11094.6	16499.5	25973.7	10942.8	13035.8	20260.6	32.2269	13.8258	25.9588	245.598	282.268	255.803	40.1058	72.528	94.664
119	410	1.62	Benzeneacetaldehyde	122-78-1	C8H8O	1046.2	1044	[9]	2475.2	3397.45	5499.99	121.852	103.734	90.1786	6877.26	6692.24	7039.42	4220.85	4965.49	8423.15	2913.21	5361.93	8228	7.08418	4.353	4.55324	54.0181	71.7052	63.0498	60.6874	83.443	111.714
120	410	1.86	2-Hydroxybenzaldehyde	90-02-8	C7H6O2	1046.5	1057	[5]	503.677	631.14	597.814	78.8923	64.8535	38.7008	618.075	720.693	673.461				427.117	553.677	615.071	1.08406	1.04505	0.949686
121	435	1.36	2-Methylbenzaldehyde	529-20-4	C8H8O	1073.7	1067	[7]	95.6238	157.964	246.538	7.71379	10.1047	3.33785	108.055		120.565	89.8906	99.3928	76.9328	110.181	205.517	357.155	1.38135	1.61664	1.25487
122	445	1.41	4-Methylbenzaldehyde	104-87-0	C8H8O	1084.9	1079	[7]	171.357	186.643	346.683	11.317	11.059	7.63692							185.565	191.248	108.056	1.34172	0.768148	0.634013
123	515	1.64	2-Phenylpropenal	4432-63-7	C9H8O	1162.9	1147.6	[47]	83.7356	73.785	163.371										124.415	54.6338	93.3397
124	565	1.36	3,5-Dimethylbenzaldehyde	5779-95-3	C9H10O	1219.3		-	362.381	422.479	420.119	59.1095	28.2966	25.4149	634.948	970.014	577.742	162.757	220.703	133.546	886.575	1234.59	1482.59	5.1641	3.99316	4.20543	11.1883	5.68524	6.50911
125	585	1.14	4-(1-Methylethyl)-benzaldehyde	122-03-2	C10H12O	1242.5	1242	[48]	121.778	243.968	200.206	90.4719	102.703	80.6398							376.664	212.247	550.097	17.4234	9.11711	16.6756	26.4756	25.2115	23.3084
126	620	2.06	3-Phenyl-2-propenal	104-55-2	C9H8O	1284.8	1280	[49]	180.598	277.184	301.534
127	640	1.09	4-Butylbenzaldehyde	939-97-9	C11H14O	1307.6		-										117.253	160.62	103.917				0.735125	0.6479	0.690716
128	820	1.03	Lily aldehyde	80-54-6	C14H20O	1530.6		[50]	107.112	260.127	280.426				515.275	278.26	268.885	503.929	405.199	669.254	399.992	527.901	538.99	2.35509	2.0137	2.29032	7.74126	5.50287	3.91796	3.74116	7.77315	10.2036
			Esters
			Aliphatic
129	95	0.44	Ethyl acetate	141-78-6	C4H8O2	600.93	601	[51]				66.1221	62.8849	63.2099										7.08034	5.51354	5.38228				33.0496	60.7351	62.2256
130	130	0.51	Ethyl propenoate	140-88-5	C5H8O2	674.76	702	[52]	34.1366		77.6608	4.03055	3.08951	2.07341	525.264	702.555	758.288				61.8234	111.03	123.283	11.6174	5.45731	7.6485	4.46985	4.35381		3.99215	6.51151	6.44057
131	135	0.53	Methyl 2-methylpropenoate	80-62-6	C5H8O2	685.33	710.4	[9]	274.709	311.23	225.434	79.9126	93.0607	67.6829	9576.4	11612.4	7676.95	1233.82	328.087	585.784	1085.19	1911.34	1805.82	195.386	118.66	134.94	94.365	94.35	102.576	23.6869	41.9292	14.4041
132	165	0.46	Ethyl isobutyrate	97-62-1	C6H12O2	748.34	747	[53]							37.8241	58.32	70.4452	35.5549	79.0249	94.6788										0.572742	1.18211
133	175	0.5	Isobutyl ethanoate	110-19-0	C6H12O2	769.47	770	[11]	176.014	209.293	271.217	4.54777	2.3127	2.42032	535.401	748.628	802.386	731.788	1451.38	2237.16	59.7228	92.9566	103.905				7.73279	7.86262	5.46085	17.2684	15.4562	8.44664
134	195	0.52	Ethyl butanoate	105-54-4	C6H12O2	806.49	803	[5]	67.0987	59.2463	114.618				203.809	424.677	196.166	304.385	441.338	236.682
135	205	0.55	Butyl ethanoate	123-86-4	C6H12O2	818.29	817	[54]	96.1937	124.8	211.407	37.676	29.496	26.7107	2.67101	2.68408	2.32399				129.98	261.066	385.356	1.29074	0.816986	0.87063
136	235	0.51	2-Pentyl acetate	626-38-0	C7H14O2	853.54		-				2.9636	3.87234	1.45547
137	255	0.55	Isoamyl ethanoate	123-92-2	C7H14O2	877.12	876	[54]				6.11559	4.44551	4.65799							463.596	866.441	970.03
138	255	0.73	1-Methoxy-2-propyl acetate	108-65-6	C6H12O3	877.33		-																			2.04852	1.22162	1.11669
139	260	0.54	2-Methylbutyl acetate	624-41-9	C7H14O2	882.99	880	[7]							217.792	483.676	344.418	1696.41	2109.34	3273.06							2.74583	3.55017	2.04474	14.74	12.7461	8.18961
140	315	0.64	Ethyl tiglate	5837-78-5	C7H12O2	942.78	949	[7]										62.112	98.9964	120.695
141	320	1.34	2-Methylamyl acetate	7789-99-3	C9H20O	948.79	984	-							94.2109	107.435	133.045
142	330	0.51	Isobutyl butanoate	539-90-2	C8H16O2	958.43	958	[55]	26.7318	20.2958	35.537
143	340	0.7	m/z 43, 71, 87, 59			969.17		-	173.743	342.558	236.608	1.51869	2.10761	1.44834							70.2644	83.3162	85.803
144	365	0.54	Butyl butanoate	109-21-7	C8H16O2	995.31	993	[54]	412.932	418.004	364.763										270.918	574.886	358.484
145	365	0.62	3-Methylbutyl-2-propenoate		C8H14O2	995.39		-	165.003	355.61	236.185	214.949	418.816	344.623										23.3666	18.3486	17.7008
146	370	1.42	Ethylene diethanoate	111-55-7	C6H10O4	1001.6		-																9.91985	15.0592	17.0967
147	370	0.56	Ethyl hexanoate	123-66-0	C8H16O2	1000.6	1000	[13]	24.7129	65.114	72.4433	7.1788	8.01201	6.41319				27.9648	37.7644	67.4748	35.4888	78.3206	88.7603	0.416352	0.598194	0.494818
148	375	0.44	Propyl pivalate	5129-35-1	C8H16O2	1006		-	209.145	701.58	338.289	9.48259	9.62369	15.5765
149	375	0.55	Pentyl propanate	624-54-4	C8H16O2	1006.2	1006	[56]				32.2763	60.4232	70.0232							129.852	68.1124	106.588	6.58435	3.27197	4.99212
150	385	1.1	Ethyl 2-methyl-3-oxopentanoate	17422-12-7	C7H12O3	1017.9		-					1.42082	1.2326
151	410	0.53	Methyl 2-ethylhexanoate	816-19-3	C9H18O2	1045	1043	[57]							30.5026	48.6034	46.848	64.3823	122.023	99.1728										0.894639	0.621107	0.533743
152	420	0.53	Isopentyl butanoate	106-27-4	C9H18O2	1056.1	1054	[54]	34.5222	62.5223	68.7793	3.13732	3.41565	5.9973							23.1188	19.8804	36.0039
153	440	0.56	t-Butyl acetoacetate	1694-31-1	C8H14O3	1078.4		-										21.9229	34.0353	49.1652
154	455	0.74	2-Butoxyethyl acetate	112-07-2	C8H16O3	1095.3	1090	[58]	909.602	1425.24	1489.3	44.3149	63.7783	32.8609
155	460	0.55	Ethyl heptanoate	106-30-9	C9H18O2	1100.6	1096	[5]	16.9113	26.2348	30.8884	8.09576		5.0511							35.1055	43.5414	90.1495
156	510	0.55	3-Methylheptyl acetate	72218-58-7	C10H20O2	1156.2		-	63.8459	136.149	64.434	5.51411	6.20904	4.07113	96.6813	115.475	102.567	43.4469	133.019	70.3659	136.39	159.484	311.411	1.01085	0.655415	1.03473	2.57451	3.3149	1.53497
157	520	1.23	3-Methylphenyl acetate	122-46-3	C9H10O2	1168.1		-																			3.12073	2.94843	4.79031
158	545	0.56	Ethyl octanoate	106-32-1	C10H20O2	1195.1	1196	[5]				27.1458	9.15676	17.9359							104.866	167.575	134.268				0.511658	0.537394	0.248718	1.24714	1.85884	2.81919
159	560	0.92	Dimethyl 2,4-dimethylpentanedioate	2121-68-8	C9H16O4	1212.8		-																3.79881	3.78979	2.4277	2.72347	4.68135	2.76134
160	575	0.58	2-Ethylhexyl 2-propenoate	103-11-7	C11H20O2	1230.1		-	60.941	71.6228	135.002							108.739	63.2021	70.6503				0.23312	0.241562	0.301041	1.52968	1.02848	0.698094
161	620	0.97	Methyl 2-phenylbutanoate	2294-71-5	C11H14O2	1283.5		-										47.8674	87.2757	41.645
162	630	0.56	Ethyl nonanoate	123-29-5	C11H22O2	1294.8	1294	[7]	54.816	119.868	128.577	12.9357	17.1885	3.33451	133.415	73.6067		212.425	81.9476		204.376	222.658	530.078				1.0832	1.08427	0.224071
163	630	0.6	4-tert-Butylcyclohexyl acetate (isomer)	32210-23-4	C12H22O2	1294.8		-				37.7483	48.7286	36.151	549.865	870.795	685.33	572.83	439.043	299.804	433.169	825.212	898.794	5.91183	3.39597	4.7057	7.83499	6.45358	3.35961	6.55396	14.3185	15.2288
164	660	0.63	4-tert-Butylcyclohexyl acetate (isomer)	32210-23-4	C12H22O2	1332		-				18.0497	14.7143	7.01751	281.257	335.058	243.754	339.311	194.202	125.729	192.217	336.23	504.91	2.68295	1.14277	1.91841
165	665	1.12	Methyl 2-(phenylmethyl)prop-2-enoate	3070-71-1	C11H12O2	1338.9		-																3.81935	3.45431	3.64433	6.04792	6.51119	0.369988
166	675	0.75	3-Phenyl-2-propenyl propionate	103-56-0	C12H14O2	1350.9		-																0.506073	0.442845	0.603911
167	690	0.65	4-tert-Butylcyclohexyl acetate (isomer)	32210-23-4	C12H22O2	1369.6	1368	[59]	293.856	666.757	1022.95	41.422	34.2724	15.7311	260.68	333.491	195.102	457.075	543.168	339.891	468.082	787.047	1352.32	5.63445	3.22939	5.76962				20.025	21.6342	44.2426
168	695	0.92	3-Hydroxy-2,4,4-trimethylpentyl 2-methyl-propanoate	74367-34-3	C12H24O3	1376.1	1381	[32]	890.206	1880.83	2689.24	130.477	78.0312	56.5342	3138.22	3177.81	3205.95	2330.36	1391.28	2277.07	2532.83	5830.09	3311.53	27.8241	25.0659	15.7058	46.68	46.6198	19.1105	13.1098	18.7552	22.1384
169	710	0.58	Ethyl decanoate	110-38-3	C12H24O2	1394.5	1393	[5]	126.645	118.743	142.382				145.252	100.81	93.9751	217.391	216.878	215.255	108.353	167.226	89.4357
170	725	0.86	Decyl 2-methoxyacetate	259141-02-1	C13H26O3	1413.6		-										406.266	487.828	938.101
171	760	0.97	Dibutyl-2-butenedioate	105-76-0	C12H20O4	1457.5		-																0.303557	0.398203	0.573239
172	760	1.08	Ethyl 2-phenylbutanoate	119-43-7	C12H16O2	1457.6		-																1.27249	0.922354	1.24473
173	775	0.84	Diisobutyl butanedioate	925-06-4	C12H22O4	1476		-																0.305536	0.437389	0.272515
174	790	0.83	Dimethylphenethyl butyrate	10094-34-5	C14H20O2	1494.8	1488	[60]							71.5509	93.2473	64.3381	229.106	160.6	152.149
175	800	1.09	Ethyl 5-phenyl-2-pentenoate	55282-95-6	C13H16O2	1507.2		-																			6.36063	9.69497	7.47421
176	905	0.6	Isopropyl dodecanoate	10233-13-3	C15H30O2	1630.1	1618	[61]																			7.32867	4.98756	7.68257
177	960	0.55	3-Tridecanyl propionate		C16H32O2	1694.8		-													552.253	616.78	948.712
178	985	0.65	4-Tridecanyl propionate		C16H32O2	1724.3		-																			0.540755	1.84091	2.30294
179	1070	0.66	Isopropyl tetradecanoate	110-27-0	C17H34O2	1824.3	1824	[23]	403.531	477.41	648.55				263.363	636.685	549.099	230.545	265.73	315.725	591.193	1119.59	1725.59	4.57762	3.76056	3.972	3.62958	1.90129	3.31003	5.76535		8.36717
			Aromatic
180	460	1.21	Methyl benzoate	93-58-3	C8H8O2	1101.3	1091	[5]	35.1597	50.0633	45.5686	0.417796	1.23703	1.03424	112.579	100.162	51.9119	138.504	102.23	122.375	48.5347	73.757	94.6185	0.54636	0.507245	0.439169	1.38233	1.78348	0.454982
181	520	1.27	Benzyl ethanoate	140-11-4	C9H10O2	1168.1	1165	[5]													234.828	371.206	347.668
182	525	1.05	Ethyl benzoate	93-89-0	C9H10O2	1173.4	1171	[5]	87.6428	108.294	122.119				78.3885	67.7901	52.5152	103.685	72.6904	83.2983	38.2776	59.056	60.6453	0.394516	0.613088	0.380696
183	545	1.05	Phenylethyl acetate	93-92-5	C10H12O2	1195.6	1206	[5]													100.485	180.709	244.865	3.01457	4.39932	2.64399	2.26833	2.21835	1.99765
184	600	1.16	2-Phenylethyl acetate	103-45-7	C10H12O2	1260.2	1256	[5]	5786.7	7925.45	7557.76	151.968	196.135	139.648	5586.55	4331.35	3829.98	11888.5	12883.9	17915.2	4772.79	11244.2	12546.4	0.70326	0.450511	0.281151	17.3853	22.205	13.7564	27.002	23.2344	22.2706
185	615	1.19	Methyl benzenepropanoate	103-25-3	C10H12O2	1277.9	1280	[62]																1.10895	0.9222	0.896804
186	640	1.02	Phenylpropyl acetate	10402-52-5	C11H14O2	1307.5		-	63.4885	135.548	157.573				1532.93	1166	470.233	829.878	737.146	970.443							4.52973	6.50791	4.0719
187	650	0.86	Dimethylphenethyl acetate	151-05-3	C12H16O2	1319.8		-	83.1326	112.587	85.053	11.5269	4.12988	10.2737	97.1097	70.1188	23.2897	263.625	354.069	421.812	180.385	347.397	399.868	2.26884	2.2402	1.95512	2.92322	2.89339	3.20477
188	655	0.91	Isobutyl benzoate	120-50-3	C11H14O2	1326.1	1346	[63]													55.1503	44.5846	88.0867
189	675	0.75	3-Phenyl-2-propenyl propionate	103-56-0	C12H14O2	1350.9		-																0.506073	0.442845	0.603911
190	695	0.97	4-Phenyl-2-butyl acetate	10415-88-0	C12H16O2	1376.2	1398	[64]							326.483	189.785	203.376	112.451	112.555	135.417
191	710	0.94	o-Methylbenzyl acetate	17373-93-2	C10H12O2	1394.9		-																0.311033	0.254515	0.35712
192	730	1.04	Methyl 2-methyl-4-phenyl butanoate		C12H16O2	1420		-				129.265	408.519	366.988	4127.34	4567.03	570.942	3416.17	4935.92	3611.79	2622.47	3453	4728.55	22.8634	18.7347	23.1523	37.9151	40.9966	30.5679
193	790	0.82	Dimethyl benzyl carbinyl butyrate	10094-34-5	C14H20O2	1494.8	1488	[60]																1.11374	0.832943	0.910633
194	790	1.22	Methyl 5-phenylvalerate	20620-59-1	C12H16O2	1495.3		-													47.4715	137.626	66.9429	2.54549	0.930194	1.8242	4.70267	4.07696
195	795	1.11	Ethyl-5-phenyl-2-pentenoate	55282-95-6	C13H16O2	1501.3		-		421.38	741.084	29.2563	33.0141					1066.98	311.96	1364.31	433.946	821.155	1172.54	3.71285	4.41505	4.16977
196	860	1.09	Amyl salicylate	2050-08-0	C12H16O3	1577.8		-										68.325	68.1075	83.4914
			Ethers
			Aliphatic
197	120	0.47	2-Ethoxybutane	2679-87-0	C6H14O	653.62	622	[18]										37.4458	34.6653	42.2503
198	330	0.68	Vinyl (2-butoxy)ethyl ether	4223-11-4	C8H16O2	958.61		-	11542.8	12268.5	12373.2				1207.36	1148.01	766.571	1323.71	1164.92	1649.83	10151.3	6268.21	13381.2	18.4039	21.635	17.3108	24.3418	26.8986	27.9972	0.643463	1.38481	1.15049
199	435	0.53	Methoxycyclohexane	931-56-6	C7H14O	1072.8		-							13.4976	14.2489	6.78168
200	725	0.86	1-(Methoxymethoxy)hexane	66675-06-7	C8H18O2	1413.6		-																1.54556	0.976878	0.935418
			Aromatic
201	390	0.91	1-Methoxy-3-methyl-benzene	100-84-5	C8H10O	1023.2	1028	[65]							37.1179	65.211	45.3919	118.43	211.157	311.219	88.2697	107.155	170.368							2.24868	4.4801	3.4193
202	445	0.86	2-Methoxyethylbenzene	3558-60-9	C9H12O	1084.3	1089	[5]										33.5466	53.0228	45.6755	20.814	28.915	69.5796							0.452869	1.06584	0.884276
203	520	1.32	1,4-Dimethoxybenzene	150-78-7	C8H10O2	1168.1	1170	[5]	21.9816	38.9035	66.1692
204	535	0.71	(1,1-Dimethylethoxy)methylbenzene	3459-80-1	C11H16O	1184.1		-													101.027	72.5636	218.471	1.17979	1.09397	1.15333
205	550	0.96	1-Methoxy-4-(2-propenyl)benzene	140-67-0	C10H12O	1201.1	1195	[42]																0.687478	1.39152	1.2959
206	715	1.27	1,1-Oxybis-benzene	101-84-8	C12H10O	1401.6	1396	[7]	342.71	520.986	504.246				502.415	366.747	117.977	344.728	516.798	314.785	526.81	774.754	265.486	2.26744	1.7292	1.78576	6.80085	5.40143	4.07103	6.6656	13.0338	11.0692
207	755	1.04	Dimethoxymethyl-tert-butylbenzene		C13H20O2	1451.3		-	38.7748	45.9892	72.3264							113.819	67.9731	183.751	59.9646	101.471	91.3966	0.428314	0.151795	0.398011
208	805	1.75	1-Methoxy-4-(4-methyl-4-pentenyl)benzene	74672-06-3	C13H18O	1513.8		-	355.992	429.037	667.188
			Hydrocarbons
			Aliphatic
209	130	0.34	Heptane	142-82-5	C7H16	674.4	700	[5]	59.4412	89.2525	53.7915	15.5136	26.0802	13.345	328.24	155.932	234.693	211.072	509.879	306.285	181.192	394.481	282.47	1.48516	1.01946	0.859337				0.665201	3.51547	2.61077
210	190	0.36	2,4-Dimethylheptane	2213-23-2	C9H20	800.42	822.22	[10]	112.244	124.097	187.271	20.6769	10.7215	22.7804	128.656	149.218	70.148				211.702	157.456	383.086	2.08243	1.1023	1.97408	3.29359	2.13767	1.28082	3.28664	5.87725	6.18199
211	215	0.42	1,3-Octadiene	1002-33-1	C8H14	829.91	827	[13]	961.364	1286.4	857.838	53.9338	118.673	82.6616							1900.1	2314.28	3087.6	4.58115	2.89325	4.18685
212	275	0.37	Nonane	111-84-2	C9H20	900.39	887	[26]							113.624	114.545	69.3718	84.9482	177.145	130.916				0.653598	0.606052	0.909068				1.92877	3.17579	4.59963
213	365	0.37	C10 (m/z 57, 41, 39, 55)		-	995.14		-		116.551	98.5212	29.6018	35.43	14.5328	190.827	162.402	299.528	111.503	66.6494	72.0589				3.67058		9.93319				10.5984	10.9134	12.7646
214	370	0.38	Decane	124-18-5	C10H22	1000.4	1000	[39]																			2.88232	5.01874	5.32563
215	375	0.38	C10 (m/z 57, 97, 41, 55)		C12H24	1006		-	414.635	297.262	207.614	34.1509	34.6531	28.8937	469.975	344.669	357.747	285.443	738.618	845.353	94.6511	323.723	296.134							19.5569	21.1883	24.5251
216	400	0.39	3,4,4-Trimethyl-2-pentene	598-96-9	C8H16	1033.8		-										154.761	75.2922	70.0937				3.56857	3.46021	6.46337
217	410	0.39	2,3,4-Trimethyl-2-pentene	565-77-5	C8H16	1044.9		-							113.148	83.5415	123.259							2.10958	1.80452	4.21102
218	410	0.71	Nonatetra-1,3,5,7-ene	83829-35-0	C9H12	1045.2		-	223.614	303.592	359.273
219	420	0.4	C10 (m/z 57, 41, 55, 69)		C12H24	1056		-				17.883	49.1935	31.4936	554.231	303.315	689.326	275.966	363.078	601.793	227.801	509.334	488.937	4.63621	4.57775	8.57011				21.4812	19.3307	9.60422
220	420	0.74	C10 (m/z 41, 69, 39, 67)		C8H14	1056.4		-				19.5094	9.35073	13.5046	52.6936	57.2585	54.6399							1.04385	0.418351	0.671049
221	425	1.06	C10 (m/z 41, 70, 39, 43)		C8H16	1062.3		-																						3.26449	3.11749	4.03661
222	465	0.39	Undecane	1120-21-4	C11H24	1106	1100	[23]																			5.04046	4.20467	4.38087	2.39949	6.17514	6.75334
223	465	0.65	1,9-Dodecadiene		C12H22	1106.3		-				196.823	75.4592	162.127
224	520	0.89	7-Methyl-2-decene	74630-23-2	C11H22	1167.7		-																14.8661	8.25472	7.84844
225	540	0.91	C12 (m/z 41, 55, 69, 43)		C14H28	1189.9		-	1778.17	1717.98	3659.45													50.3716	65.3544	61.7474
226	550	0.4	Dodecane	112-40-3	C12H26	1200.5	1200	[23]				19.5482	36.596	17.9079				854.178	1623.49	1118.55	505.634	1490.44	1790.76	2.68129	3.30347	3.47594				9.05668	6.33669	9.84664
227	635	0.41	Tridecane	629-50-5	C13H28	1300.5	1300	[15]				18.3971	22.932	9.31586	1000.64	618.464	994.753	447.42	1035.19	612.068	303.633	661.325	945.654	0.729368	0.415502	0.86689	87.0206	52.9555	62.3533	12.3449	6.86558	9.64488
228	715	0.42	Tetradecane	629-59-4	C14H30	1400.5	1400	[39]				22.0737	21.2148	26.6709				435.388	429.154	412.972	291.24	680.374	844.251		4.88366	2.88362	14.3602	12.3215	16.9091	5.44631	5.65927	11.9485
229	765	0.42	C14 (m/z 43, 57, 41, 71)	1560-95-8	C15H32	1463	1480	-																3.06102	3.17309	1.58183	6.86969	6.94811	6.98361
230	790	0.47	1-Pentadecene	13360-61-7	C15H30	1494.3	1492	[66]																			8.74843	4.66301	10.2277
231	795	0.45	Pentadecane	629-62-9	C15H32	1500.5	1500	[39]				8.53162	13.1301	8.6938				326.173	326.003	201.532	329.557	979.766	1019.72	1.48373	3.17309	3.92838	15.147	10.0769	14.5903	3.13329	5.26461	5.92851
232	880	0.49	Hexadecane	544-76-3	C16H34	1600.6	1600	[39]	159.929	270.64	216.564	6.00766	7.24728	8.2274	120.132	79.8529	107.45	143.993	170.449	170.147	282.172	390.724	578.677	3.87621	4.34268	6.35556	14.1245	13.2903	19.1393	5.03103	3.30396	3.02468
233	965	0.43	Heptadecane	629-78-7	C17H36	1700.6	1700	[39]	230.278	511.723	475.308	7.05889	15.5705	8.91023	54.2615	89.2646	79.0112	407.785	867.171	1032.46	472.251	542.54	975.124	3.83083	3.58319	3.38174	14.2405	10.6473	9.60875	6.72893	2.81259	4.99132
234	1010	0.44	Octadecane	593-45-3	C18H38	1753.5	1800	[39]	100.221	191.387	110.743							109.303	88.5012	74.404	480.266	730.765	1204.12
235	1150	0.45	Nonadecane	629-92-5	C19H40	1919.3	1900	[39]													179.628	346.64	346.972
			Aromatic
236	115	0.46	Benzene	71-43-2	C6H6	643.07	648	[67]	181.776	320.924	315.847	22.4162	15.8464	18.0541	312.924	283.263	190.87		629.242	413.178	212.737	324.18	376.975	1.10853	0.697312	0.964293	3.98216	3.34581	3.84664	10.2283	4.96169	6.99636
237	170	0.54	Toluene	108-88-3	C7H8	759.03	758	[9]	767.759	1077.95	815.032	62.4144	63.3591	47.7023	2813.34	2936.78	3168.57	4890.94	3911.33	6274.98	2683.38	3273.07	5883.3	160.883	58.0482	101.239	62.0593	54.1924	52.9886	79.4433	127.198	155.78
238	240	0.58	Ethylbenzene	100-41-4	C8H10	859.51	864.1	[13]	63.7881	107.48	141.592	5.92544	6.30491	4.9851	1522.17	2365.75	2002.47	1823.26	2347.83	1940.29	71.9473	137.39	160.816	9.26151	8.60673	8.64618				40.8554	23.6639	31.1234
239	250	0.59	1,3-Dimethylbenzene	108-38-3	C8H10	871.28	874	[13]	402.979	605.603	744.287	34.7902	40.3178	40.9542	4260.38	5913.68	3833	4263.42	3947.02	4932.02	492.719	885.767	855.258	3.36372	2.93528	3.02478	12.9902	9.91444	4.70761	50.8544	85.2776	73.6598
240	270	0.64	1,2-Dimethylbenzene	95-47-6	C8H10	900.66	908	[10]	134.692	208.261	340.54	15.5569	15.8892	16.7754	336.278	282.62	241.298	524.56	242.966	255.81	308.162	470.624	456.976	2.93866		2.54098	1.25811	2.18416	0.752229	4.15345	5.73209	6.43384
241	300	0.57	1-Methylethylbenzene	98-82-8	C9H12	926.92	926	[9]							254.643	259.139	265.982	181.36	255.023	189.214	20.1683	27.6106	28.5121	1.04327	0.908282	0.978525	0.497168	0.316767	0.407112	4.73239	3.85721	5.0052
242	320	0.69	2-Propenylbenzene	300-57-2	C9H10	948.09	953	[9]				1.1455	0.619135	0.660427	384.685	395.336	327.652	296.757	357.825	276.645				1.58281	1.74475	2.62057	1.58658	1.11672	0.929094	6.51094	5.14348	7.63641
243	325	0.58	Propylbenzene	103-65-1	C9H12	953.24	955.3	[9]	23.7712	31.983	40.1223	1.33325	1.1477	1.07583	619.403	576.365	502.137	469.784	589.022	470.822	80.8467	95.5566	107.286	2.7873	3.28319	2.6232	1.48889	1.05194	1.19174	10.1985	9.84409	12.1922
244	330	0.47	m/z 91, 106, 77, 119		-	958.39	900	-				2.54176	2.06339	2.26755				108.472	36.6793	61.6705				0.462787	0.412997	0.232687				3.19605	3.54722	3.26859
245	335	0.59	1-Ethyl-4-methylbenzene	611-14-3	C9H12	963.78	965.3	[9]	49.1266	76.2753	127.544	4.59189	3.17446	4.20307	583.88	334.442	261.201	703.042	313.414	596.281	621.227	796.235	246.358	3.34582	1.31959	3.03754	2.27221	2.12953	1.41808	7.96018	11.6582	10.1122
246	350	0.63	1-Ethyl-2-methylbenzene	611-14-3	C9H12	979.61	979.6	[9]	21.8429	23.515	18.0834				169.212	70.5543	58.5998	38.7138	51.6952	39.849	124.217	179.666	132.196	0.951063	1.0077	0.886092	0.960261	1.09012	1.88209	0.740787	0.805436	0.876967
247	355	0.75	(1-Methylethenyl)benzene	98-83-9	C9H10	985	987.9	[9]													43.3082	60.1086	99.6342
248	365	0.64	1,3,5-Trimethylbenzene	108-67-8	C9H12	995.41	995	[9]	185.784	381.652	402.43	34.6012	25.8157	21.2592	225.512	385.687	250.563	1340.22	1174.38	565.703	2055.1	2279.3	3144.62	11.299	11.2426	11.8945	15.6865	14.2569	6.22869	17.6174	37.3099	35.6191
249	370	0.77	1-Propenylbenzene	637-50-3	C9H10	1000.9	1000	[68]													47.8525	61.9606	70.236
250	390	0.58	1-Methyl-2-(1-methylethyl)benzene	527-84-4	C10H14	1022.9	1022	[69]	118.69	72.2106	92.6006	2.77974	3.30491	2.95575	43.5026	78.8529	50.9654	34.6773	78.4599	89.2421	61.0384	198.57	120.583	1.90717	0.845188	1.82252	3.46505	3.56024	3.70515	1.48543	1.82404	1.35486
251	390	0.69	1,2,3-Trimethylbenzene	526-73-8	C9H12	1023	1022	[69]	38.2703	63.1912	134.658	6.80511	4.1013	3.4638	225.512	385.687	250.563	1873.58	1841.13	2084.03	580.967	687.591	238.565	5.64018	4.63475	5.53719	4.63115	4.54129	4.84826	0.969004	1.28709	0.913667
252	420	0.59	1-Methyl-3-propylbenzene	1074-43-7	C10H14	1056.2	1058.1	[9]																0.894995	0.323489	0.934768	0.634152	1.0112	0.816618
253	425	0.61	2-Ethyl-1,4-dimethylbenzene	1758-88-9	C10H14	1061.8	1086.9	[70]	17.2004		30.3209	1.2219	1.41691	1.10998	99.359	41.2827	65.1648	82.1065	36.4575	39.6993	84.5796	81.5726	61.9672	0.580213	0.221814	0.681863	1.2442	1.22178	0.973988	0.801008	1.07224	1.91177
254	440	0.63	1-Ethyl-2,3-dimethylbenzene	933-98-2	C10H14	1078.5	1094	[9]							59.1273	51.3229	26.7136	48.9206	26.621	61.6285	156.724	146.672	224.685	1.57667		1.69536				0.745283	1.17002	1.13701
255	450	0.74	o-Isopropenyltoluene	7399-49-7	C10H12	1095.3		-	174.308	365.173	201.376				294.378	203.604	154.754	340.522	704.232	572.509										3.35262	5.88086	8.34733
256	470	0.66	2-Ethyl-1,3-dimethylbenzene	1758-88-9	C10H14	1111.9	1086.9	[70]																1.45155	0.779302	0.709412	1.23325	1.43301	1.03379
257	505	0.75	1-Phenyl-1-butene	1005-64-7	C10H12	1150.8		-							183.922	247.985	341.32				179.35	175.72	331.255	1.75848	0.899389	0.869962
258	480	0.67	1,2,4,5-Tetramethylbenzene	95-93-2	C10H14	1123	1129	[9]	213.684	218.772	287.046				52.7802	88.3843	71.5581	1027.7	349.115	926.217	588.155	438.697	560.171	5.39495	5.14656	5.6258	5.03129	5.32388	3.90996
259	485	0.97	Diethenylbenzene	1321-74-0	C10H10	1128.9		-	28.8825	45.785	43.33				29.2111	45.5863	51.3603	30.8818	64.1251	63.0861	80.2225	87.2588	54.2924	0.365136	0.297605	0.172802				0.495111	0.496543	0.617796
260	550	0.65	2,4-Diethyl-1-methylbenzene	1758-85-6	C11H16	1200.8		-																0.239457	0.212811	0.224455
261	595	0.5	m/z 57, 175, 41, 91		-	1253.5		-	53.7678	52.6528	78.8738	1.91727	3.21046	2.77585	46.7901	26.5083	19.167	61.206	53.6006	57.4169	89.8316	123.622	159.021	0.639028	0.765506	0.510788	1.36554	0.94745	0.852076
262	620	0.74	Pentamethylbenzene	700-12-9	C11H16	1283.2	1290.4	[71]																0.295137	0.136517	0.235552
263	700	1.27	Biphenyl	92-52-4	C12H10	1382.8	1384	[17]	73.5641	207.986	200.184	8.76179	8.23862	5.68856	128.968	162.271	55.844	180.417	217.315	121.915	215.373	318.211	317.219	0.96517	0.562548	0.972208	1.89226	2.04166	1.52608	1.75048	2.1491	4.14995
264	815	1.26	Bibenzyl	103-29-7	C14H14	1525	1519.2	[34]	58.6593	86.2664	68.2328	2.67242	4.23723	2.33119							92.0541	147.139	109.45
265	880	1.02	2-Methyl-6-phenyl-1,6-heptadiene	51708-97-5	C14H18	1601.2		-	256.833	317.721	499.686	18.153	13.4323	9.17184	82.2451	180.589	146.008	805.14	473.775	314.838	422.321	1019.9	827.414	3.99544	3.15931	3.93531	6.93088	6.43862	3.16151	1.98721	4.94487	2.42739
266	910	0.59	1,1-Diethylpropylbenzene	4170-84-7	C13H20	1636		-	25.9999	51.0383	62.6918				6.91024	14.689	7.85147				55.1431	59.5638	94.7687				1.44556	1.25834	2.68008
267	920	0.59	1-Propylnonylbenzene	2719-64-4	C18H30	1647.8		-	17.8824	35.7495	38.7264																0.839641	0.719433	1.69925
268	925	1.27	1,1-(1,3-Propanediyl)bis-benzene	1081-75-0	C15H16	1654.4	1632.8	[47]	135.486	181.895	154.944				161.927	111.665	93.2465	166.704	164.081	212.488	171.091	223.595	222.65	0.762757	0.478942	0.607008				2.92721	2.45555	3.62764
269	990	0.59	1-Propylheptylbenzene	4537-12-6	C16H26	1730.1		-	79.8288	119.075	165.506				31.6342	42.383	51.0335				93.6537	175.741	78.1502				0.749652	0.5578	0.631918
270	1005	0.61	1-Pentylhexylbenzene	4537-14-8	C17H28	1747.8		-	21.6449	35.1724	40.9383										29.6776	87.1624	89.1823
271	1140	0.77	1-Methylnonylbenzene	4537-13-7	C16H26	1907.2		-																			1.00487	0.767244	0.759088
			Cyclic
272	100	0.34	Methylcyclopentane	96-37-7	C6H12	611.24	627.3	[9]							214.729	144.37	236.306
273	215	0.73	Dicyclopropylmethane	5685-47-2	C7H12	830.27		-				5.04087		4.01344
274	235	0.43	1-Ethylcyclohexene	1453-24-3	C8H14	853.45		-				5.34938	8.14414	6.35311							211.102	263.793	119.253
275	270	0.53	1,2-Dimethyl-1,4-cyclohexadiene	17351-28-9	C8H12	894.74		-																			3.05943	3.53354	3.12105
276	270	0.79	1,3,5,7-Cyclooctatetraene	629-20-9	C8H8	895.05	894	[72]							15572.3	8876.31	10802.1							184.879	201.57	152.877
277	305	0.49	1,2-Propadienylcyclohexane	5664-17-5	C9H14	932.09		-	86.6199	146.528	102.27	8.22416	9.98891	8.97431				111.21	142.111	154.676	245.013	133.93	106.678	6.05304	2.26034	5.42611	2.61031	2.15876	2.50834
278	350	0.54	1-Ethyl-1,4-cyclohexadiene	19841-74-8	C8H12	979.52		-	310.592	550.171	841.73				235.946	256.247	166.22										2.20895	2.25611	2.20267
279	495	1.03	1-Cyclohexylheptene	114614-83-4	C13H24	1140		-																						11.6655	11.5309	14.6734
280	515	0.81	1-Ethyl-2-methylcyclohexane	4923-78-8	C9H18	1162		-							11426.4	6401.51	7131.17	5543.36	9373.34	11657							175.752	105.467	139.309	95.6582	117.902	154.827
281	695	0.67	(2-Ethyl-1-methyl-1-butenyl)cyclohexane	74810-42-7	C13H24	1375.8		-																			4.19019	3.06881	3.97852
282	755	0.46	Isobutylcyclopentane	3788-32-7	C9H18	1450.6		-																			3.25603	2.04311	2.54769
283	840	0.48	Nonylcyclohexane	2883-02-5	C15H30	1553.5	1556	[73]																			2.31746	0.916711	1.47809
			Ketones
			Aliphatic
284	75	0.39	2-Propanone	67-64-1	C3H6O	558.72	503	[8]	1886.19	2686.89	2562.66	80.9767	111.292	90.2374	2810.46	2973.17	2448.14	1774.05	2464.37	3106.97	2197.55	4823.02	5135.55	8.6618	5.40853	12.2202	60.801	67.4402	71.4793	20.975	39.7595	52.0963
285	90	0.44	2-Butanone	78-93-3	C4H8O	590.42	602	[26]							2441.29	2944.23	2927.88	1234.38	946.698	791.305				4.38904	4.47305	1.53296	56.1816	35.7016	47.1142
286	90	0.48	3-Buten-2-one	78-94-4	C4H6O	590.48	581	[74]				10.925	3.02689	10.3526
287	90	0.56	2,3-Butanedione	431-03-8	C4H6O2	590.65	600	[75]	249.147	390.466	347.832	24.7471	21.5603	24.5134	602.242	874.763	629.898				170.364	398.676		2.35971	2.60468	4.33087	7.7154	4.90901	7.34585
288	125	0.5	2-Pentanone	107-87-9	C5H10O	664.21	686	[76]							251.764	289.715	166.214	429.91	519.023	455.837							1.77477	1.28972	1.32148
289	125	0.65	2,3-Pentanedione	600-14-6	C5H8O2	664.53	687	[13]	160.156	196.214	134.498	19.9046	9.33657	9.04774	240.602	249.359	164.818				119.279	204.012	150.646	2.90758	2.2043	2.53348
290	130	0.5	3-Pentanone	96-22-0	C5H10O	674.74	700	[7]																			3.16675	3.22971	3.65003
291	140	1.54	3-Hydroxy-2-butanone	513-86-0	C4H8O2	697.98	709	[15]										95.5513	124.021	206.192
292	150	0.77	3-Penten-2-one	3102-33-8	C5H8O	717.41	735	[7]							93.8877	139.067	52.9128
293	160	0.51	3-Methyl-2-pentanone	565-61-7	C6H12O	737.92	750	[9]							30.4457	43.846	40.0441	45.3745	58.7099	136.751
294	190	0.69	4-Methyl-3-penten-2-one	141-79-7	C6H10O	800.81	801.1	[10]							80.0477	45.3009	76.6907
295	240	0.61	5-Methyl-2-hexanone	110-12-3	C7H14O	859.54	857	[77]							65.6752	73.1179	53.3421		67.3413	88.1546
296	250	0.57	4-Heptanone	123-19-3	C7H14O	871.26	869	-										576.181	504.494	731.164							2.11171	5.74128	3.80029	1.02166	1.7349	0.941934
297	265	0.58	3-Heptanone	106-35-4	C7H14O	888.93	884.1	[9]	45.8719	79.2675	85.5849	4.18804	5.25657	3.62692	43.0835	38.015	17.709	35.4768	35.5201	29.2142	34.0312	77.525	67.3074	0.864689	0.563985	0.84614	1.10179	0.989472	0.973835	0.78118	1.48696	1.92776
298	270	0.62	2-Heptanone	110-43-0	C7H14O	894.85	890	[15]	395.565	182.37	310.295				372.334	870.933	700.372	474.064	419.049	904.115							6.26761	4.37274	5.95462	1.54184	3.15746	4.48312
299	275	0.74	5-Hepten-2-one	6714-00-7	C7H12O	900.78	866	[78]	28.5581	134.973	178.491	13.2786	18.0334	12.6086							171.331	291.321	220.952
300	350	0.69	1-Octen-3-one	4312-99-6	C8H14O	979.67	979	[9]	13944.5	17288.6	13443.9	1122.92	2048.45	1492.46	91.0271	113.646	102.778	97.6797	76.4707	90.1477	31481.7	50019.7	23812.7	44.6924	22.6841	33.3548	1.37058	2.23524	2.13332
301	355	0.71	2,3-Octanedione	585-25-1	C8H14O2	984.96	980	[13]																9.70849	4.07978	10.1961	0.921109	1.12006	0.377053
302	355	0.74	6-Methyl-5-hepten-2-one	110-93-0	C8H14O	984.99	985	[9]	3433.64	5100.3	5463.2	227.034	359.366	275.336	2057.07	1526.91	860.644	1922.23	1084.4	933.158	2024.59	2908.2	4165.88	29.1973	28.5038	28.5191	33.8024	33.0924	25.545	13.3746	19.7062	25.7543
303	360	0.6	3-Octanone	106-68-3	C8H16O	990.11	985	[24]	14168.4	15421.4	15458.8	1714.26	3532.61	1500.69	1043.2	695.122	658.512							170.742	148.28	178.743	10.316	11.6038	10.1208
304	360	0.64	2-Octanone	111-13-7	C8H16O	990.15	992	[7]										36.7354	59.1503	62.8639										0.779004	1.88991	1.94739
305	405	0.78	3-Octen-2-one	1669-44-9	C8H14O	1039.8	1040	[79]	101.672	161.724	192.03													0.619207	0.499932	0.469047				0.57491	0.889357	1.43677
306	415	0.64	5-Ethyl-2-heptanone		C9H18O	1050.7		-							112.713	60.6137	53.2421	161.745	84.8201	94.0371	85.73	117.598	172.849	0.66092	0.525568	0.895313
307	435	0.68	3-Nonen-2-one (isomer)	14309-57-0	C9H16O	1073	1079	[55]	67.7324	74.6343	59.2058	3.56147	4.78305	5.6374	2382.2	3503.59	4651.47	14713.5	15628.7	10761.6	102.137	122.111	163.812	0.354642	0.269694	0.39943	240.88	198.151	216.846
308	450	0.61	3-Nonanone	925-78-0	C9H18O	1089.6	1091	[80]		23.5822	41.145													0.305487	0.167691	0.424053
309	455	0.64	2-Nonanone	821-55-6	C9H18O	1095.2	1091	[26]	773.175	1185.32	2076.22	101.307	64.5708	65.6103	16433.6	18450.7	14699.3	8627.29	16225.6	10515	1716.56	2356.28	2467.92	20.7033	10.6903	19.2193	266.609	293.658	285.949
310	460	0.73	5-Nonen-2-one	27039-84-5	C9H16O	1100.8		-							1382.34	938.178	1032.72	3315.95	5557.34	3205.28							63.3114	45.306	56.713	25.5781	42.192	21.8681
311	470	1.04	6-Methyl-3,5-heptadiene-2-one	1604-28-0	C8H12O	1112.3	1110	[81]	29.3641	71.7355	46.7364										147.419	76.967	114.599	0.448702	0.339338	0.200744
312	490	0.63	m/z 43, 58, 71, 41		-	1134		-																						1.98331	3.84524	5.12109
313	495	0.76	3-Nonen-2-one (isomer)	14309-57-0	C9H16O	1139.7	1144	[82]	61.2446	116.567	59.2058	7.54583	5.85273	4.89008	57.0113	56.4996	58.496	112.75	173.481	239.422	86.9654	115.505	73.1722	1.65156	0.903698	1.12638	3.01742	2.5408	1.33771	0.996102	1.72512	2.18211
314	530	0.69	1-Decen-3-one		C10H18O	1178.5		-																1.01135		1.33034	6.02661	5.70604	11.4615
315	540	0.6	3-Decanone	928-80-3	C10H20O	1189.6	1195	[5]							824.244	419.973	442.238	220.314	287.93	508.796							6.11164	3.83931	4.49238	2.61278	3.68496	6.3058
316	545	0.64	2-Decanone	693-54-9	C10H20O	1195.2	1192	[23]	346.116	685.895	519.122	105.016	106.76	78.7483				2735.06	1633.01	3432.79	1016.72	3245.48	3300.71				19.9496	23.1736	19.051
317	570	1.76	3,8-Nonadien-2-one	55282-90-1	C9H14O	1225.6		-							3050.43	4009.94	2547.56
318	585	0.75	3-Decen-2-one	10519-33-2	C10H18O	1242.1		-																0.27773	0.138417	0.298191
319	610	0.58	m/z 43, 58, 71, 72	14476-37-0	-	1271.3	1208	-							1018.59	631.006	390.263	147.138	244.807	204.532	60.8356	84.5828	134.702	0.682823	0.396738	0.267661	4.00707	3.22788	5.02981	1.64282	1.17496	2.59793
320	610	0.75	4,8-Dimethyl-nona-3,8-dien-2-one		C11H18O	1271.5		-																0.561205	0.407566	0.907029
321	620	0.68	3-Undecen-2-one		C11H20O	1283.2		-																			3.34952	3.0457	2.39587
322	625	0.62	3-Undecanone	2216-87-7	C11H22O	1289	1283	[83]													42.6448	71.2408	114.75
323	625	0.72	5-Ethyl-4-methyl-5-hepten-3-one	74764-56-0	C10H18O	1289.1		-	399.41	799.798	489.561										320.475	426.673	319.154
324	630	0.64	2-Undecanone	112-12-9	C11H22O	1294.9	1295	[23]	389.109	381.039	381.779	26.6238	34.7335	27.5624				259.365	238.444	132.562	450.004	726.906	923.008				3.86169	4.47407	4.13415
325	650	0.56	5-Dodecanone	19780-10-0	C12H24O	1319.4		-							815.427	423.645	394.147	286.44	347.019	383.844							3.06459	2.88555	3.02778	1.55804	1.98234	3.56936
326	670	0.63	m/z 43, 58, 57, 71		-	1344.5		-													31.9021	38.5596	58.2202
327	690	0.6	2-Methyl-5-undecanone	50639-02-6	C12H24O	1369.5		-										253.755	170.606	122.975
328	695	0.82	Tridecane-2,4-dione	25276-80-6	C13H24O2	1376		-										382.354	981.748	767.308
329	710	0.68	2-Dodecanone	6175-49-1	C12H24O	1394.6	1396	[23]	271.169	281.2	266.421	11.4903	5.4648	7.61006							232.47	365.037	225.442	1.64238	0.858309	1.30022	2.49437	2.49807	2.14249	3.27219	1.91562	2.30097
330	735	0.59	6-Tridecanone	22026-12-6	C13H26O	1425.7		-							278.854	147.013	140.751
331	755	0.8	6,10-Dimethyl-,5,9-undecadien-2-one	3796-70-1	C13H22O	1451	1452	[48]	1951.47	4898.95	6522.2	241.875	310.805	196.73	565.79	1477.71	1191.29	5882.84	2971.67	2542.32	3803.89	5861.6	6939.6	27.4206	22.6847	25.1022	70.4986	69.3545	26.4578	16.1583	18.6601	12.5477
332	770	0.63	m/z 58, 43, 71, 57		-	1469.5		-										72.7456	110.344	89.3209
333	790	0.69	2-Tridecanone	593-08-8	C13H26O	1494.6	1496	[23]	271.169	281.2	266.421				237.887	144.739	118.721	94.1839	115.144	125.747				0.608314	1.02473	0.513242	2.9049	2.23118	2.86832	4.35207	2.52838	1.80147
			Aromatic
334	435	1.5	Acetophenone	98-86-2	C8H8O	1073.9	1076	[23]	705.364	1135.71	1567.52	71.1011	60.1704	46.3553	3656.34	2888.25	2286.82	1813.14	1746	2022.26	928.232	1312.44	1791.31	8.85174	14.021	7.77295	21.6607	26.0783	11.6384
335	490	1.46	1-Phenyl-2-propanone	103-79-7	C9H10O	1135	1124	[84]																0.771844	0.6574	0.706506
336	530	1.32	1-(4-Methylphenyl)ethanone	122-00-9	C9H10O	1179.3	1183	[5]	175.249	43.6115	179.981										94.0319	132.51	162.442	1.87841	3.70948	2.70003	3.5919	4.08196	3.60725
337	595	1.14	1-Phenyl-1-butanone	495-40-9	C10H12O	1254.3	1253	-																0.281308	0.221737	0.196601
338	650	1.07	4-Isopropylacetophenone	645-13-6	C11H14O	1320.1		-													188.31	397.293	413.763	2.59581	2.93483	2.96832	5.17017	5.34159	3.87821
339	910	2.21	Benzophenone	119-61-9	C13H10O	1637.9	1621	[7]	69.9493	96.1401	135.355				318.736	162.753	166.912	278.02	315.616	309.891	173.451	285.663	264.648	1.05193	1.14364	0.883976	3.82958	3.89501	4.24041	2.31058	3.69571	5.03195
			Cyclic
340	270	0.89	Cyclohexanone	108-94-1	C6H10O	895.18	895	[7]																0.586615	0.493612	0.301904	1.26349	0.963078	1.33455	1.19568	1.85937	2.58978
341	295	3	Butyrolactone	96-48-0	C4H6O2	924.21	920	[25]							289.051	591.013	535.388
342	305	0.74	1-Cyclopentylethanone	6004-60-0	C7H12O	932.36	933.3	[9]							53.0632	44.5193	49.2137
343	310	0.76	2-Ethylcyclopentanone	4971-18-0	C7H12O	937.64		-							42.9906	43.0226	42.8725
344	405	0.75	Cyclooctanone	502-49-8	C8H14O	1039.7		-							141.165	142.162	134.667										1.95707	2.06763	2.133
345	495	0.74	2-Hexylcyclopentanone	13074-65-2	C11H20O	1139.7		-																0.322645	0.317923	0.282162
346	515	0.79	3-Butylcyclopentanone	57283-81-5	C9H16O	1162		-							2004.41	885.098	1063.4	1255.45	1654.7	2412.99							75.3008	44.9262	41.802	13.6346	23.622	31.9367
347	525	0.84	2-Ethylcycloheptanone	3183-41-3	C9H16O	1173.2		-							21654.7	13843.6	13741	17898.8	22708.6	24952.3										172.248	214.537	237.497
348	565	0.87	Cyclononanone	3350-30-9	C9H16O	1218.7	1239	[85]							2298	1242.85	1049.56	2914.74	3518.27	3790.89							86.2746	62.8046	60.2052	23.8599	44.808	34.8414
349	605	0.78	3,3,5-Trimethylcyclohexanone	873-94-9	C9H16O	1265.6	1285	[86]																1.301	0.646898	1.35341
			N-compounds
350	145	0.77	2-Nitropropane	79-46-9	C3H7NO2	706.88		-										172.417	194.478	366							4.44597	4.22874	5.37961
351	170	0.88	Pyridine	110-86-1	C5H5N	759.77	747	[7]																0.764215	0.593854	0.530052
352	195	0.97	2-Methylpyridine	109-06-8	C6H7N	807.02	821	[76]							34.8937	85.1258	68.5355
353	360	1.86	Benzonitrile	100-47-0	C7H5N	991.43	994	[9]	69.7565	129.297	128.079	3.42147	5.81382	4.60314	368.968	485.953	416.045	198.599	196.108	277.618	206.162	265.857	278.265	1.34647	0.562798	0.782863	4.35044	3.55499	4.40801
354	405	0.5	Cyclobutylamine	2516-34-9	C4H9N	1039.4		-	69.5546	109.651	85.9884	18.5545	17.4614	12.8287										2.07668	1.80372	1.45977				0.408012	0.545671	1.16858
355	405	1.22	6-Nitro-2-hexene	40244-96-0	C6H11NO2	1040.2		-				3.20458	12.5734	13.4769										4.36441	2.28425	3.8962
356	415	0.99	1-Nitrohexane	646-14-0	C6H13NO2	1051.1	1050	[77]	755.481	1021.06	863.897	13.9135	9.40396	10.0783							282.099	328.494	696.11	3.53387	3.36956	3.95098	2.7029	3.94656	2.49112
357	445	0.71	3-Nitro-1-butene		C4H7NO2	1084.1		-	37.0657	56.8108	70.7081
358	490	1.47	N-Ethyl-benzenamine	103-69-5	C8H11N	1135		-													48.5142	66.205	60.452
359	640	0.9	N,N-Dibutyl-formamide	761-65-9	C9H19NO	1307.4	1319	[87]				1.46639	4.36636	3.11993							227.65	198.842	265.044	0.666491	0.815205	0.446346	0.92987	1.10052
360	655	0.7	2,5-Dimethyl-4-nitro-3-hexanone	59906-54-6	C8H15NO3	1325.9		-																1.61449	1.36765	1.2675	5.8112	2.44709	4.04075
361	955	0.81	2,4-di-t-Butyl-6-nitro-phenol		C14H21NO3	1689.2		-	65.8822	111.121	178.936	8.34141	8.30539	8.55784	172.632	87.1608	109.257				218.268	390.068	639.649	1.38855	0.600145	1.7467	1.64699	1.36528	1.70414	5.49599	7.4667	9.23905
362	1015	1.12	3-(4-Nitrophenyl)pentan-3-ol		C11H15NO3	1760.1		-	321.641	307.079	217.593	37.8703	39.2399	44.2081
			S-compounds
363	150	1.26	Thiazole	288-47-1	C3H3NS	718.44	730	[76]							850.288	1220.55	1156.48	663.035	1000.31	1039.98	114.457	133.097	215.088				17.3109	19.8971	18.8091	17.7498	28.0382	20.522
364	155	0.62	Dimethyldisulfide	624-92-0	C2H6S2	727.62	734	[9]	28.3085	44.3899	66.7652				337.304	381.792	333.75	134.749	266.13	169.709	17.1783	34.4272	36.6746				1.72165	1.9613	1.71647	4.4564	4.64004	3.72572
365	170	0.64	2-Methylthiophene	554-14-3	C5H6S	759.24	775	[76]							61.9252	78.2188	88.6659
366	200	0.96	2-Methylthiazole	3581-87-1	C4H5NS	812.89	808	[76]							137.037	199.728	154.832	145.033	196.77	167.545							1.33899	1.70434	1.51092	1.91743	2.89518	1.92218
367	285	1.54	3-(Methylthio)propanal	3268-49-3	C4H8OS	912.15	904	[13]							333.367	230.552	180.873	325.179	346.69	372.53
368	340	0.92	Dimethyltrisulfide	3658-80-8	C2H6S3	969.39	969	[88]							180.84	201.194	155.124	113.26	147.314	42.8533	15.7035	35.4682	25.966							4.0779	4.84709	4.32972
369	390	1.85	2-Acetylthiazole	24295-03-2	C5H5NOS	1024.3	1025	[5]							2142.33	2367.6	1887.56	1628.81	1549.09	2062.28							10.4457	15.1351	13.0776	4.2762	9.56595	8.5992
370	425	0.65	1-(3-Thienyl)-2-propanone		C7H8OS	1061.8		-													11.9602	16.287	8.49729
371	445	1.31	Benzenemethanethiol	100-53-8	C7H8S	1084.8	1080	[89]							118.132	57.8177	79.0571										1.64474	2.79184	2.71466
372	480	1.53	2-Propionylthiazole		C6H7NOS	1123.9		-							164.178	134.628	75.583	71.413	73.8994	115.339
373	520	1.08	(Methylthio)methylbenzene	766-92-7	C8H10S	1167.9	1167	[77]										29.9615	64.9503	30.8768
374	545	1.44	Benzo[b]thiophene	95-15-8	C8H6S	1196	1172	[90]													38.4873	41.0432	54.3951	0.469838	0.26352	0.603359
375	575	1.96	Benzothiazole	95-16-9	C7H5NS	1231.7	1221	[26]	245.726	412.444	555.054	27.6888	15.6607	11.8938	89.1792	114.643	39.7106	873.054	698.154	1050.77	1928.87	2449.66	4265.52	12.7488	17.187	10.1444	14.0138	15.2419	16.9627
376	580	0.88	Cyclohexyl isothiocyanate	1122-82-3	C7H11NS	1236.3		-													82.1431	48.9128	158.4	0.702869	0.256494	0.682714	1.22983	1.55547	1.35187
377	590	0.66	2-Tertiobutylthiophene		C8H12S	1247.8		-								158.228	146.763	363.697	518.889	383.721										2.56355	2.36185	5.19752
378	675	0.42	Cyclohexylmethylbutyl sulfite		C11H22O3S	1350.5		-				10.2931	11.8821	6.48298										1.08471	1.05801	0.997471
379	680	0.54	S-Methyl-oct-2-enethioate	91944-66-0	C9H16OS	1356.9		-										27.2698	26.465	31.6851
380	950	0.46	Cyclohexylmethyl hexyl sulfite		C13H26O3S	1682.9		-							37.7361	56.7747	34.7474
			Terpenic compounds
			Monoterpenenic compounds
			Hydrocarbon-type
381	310	0.41	α-Pinene	7785-26-4	C10H16	937.27	937	[91]																0.652978	0.380997	0.451975	0.877299	0.773856	0.827282	0.828742	1.10396	0.994118
382	330	0.48	Verbenene	4080-46-0	C10H14	958.4	967	[92]																			1.39255	1.52975	1.10542
383	375	0.48	α-Phellandrene	99-83-2	C10H16	1006.1	1005	[92]										135.425	164.942	160.606	79.1746	53.2572	144.843	0.37789	0.413972	0.337915	1.27661	1.21666	0.437529
384	395	0.5	Limonene	138-86-3	C10H16	1028.3	1031	[92]							821.138	720.155	591.934														14.1791	7.07553
385	450	0.61	3-Methyl-4-methylenebicyclo[3.2.1]oct-2-ene	49826-53-1	C10H14	1089.6		-																						6.96198	8.7667	4.23263
386	485	0.79	2,6-Dimethylbicyclo[3.2.1]octane		C10H18	1128.7		-	77.3491	145.366	96.4922	11.4622	3.0658	3.12793							245.678	315.109	403.706	1.9761	1.74578	1.87821	1.32438	1.32272	0.979129
387	695	0.68	6,6-dimethyl-3-methylenebicyclo[3.1.1]heptane	16022-04-1	C10H16	1375.8		-													113.99	272.224	324.653
			Oxygen-containing compounds
388	400	0.5	1,8-Cineole	470-82-6	C10H18O	1033.9	1031	[92]	590.759	676.387	0	508.866	640.727	1192.76	35.337	42.8384	38.4064	2.49958	2.26233	4.26846	0	0	0	0	0	0	0	0	0	0	0	0
389	435	0.79	2,6-Dimethyl-7-octen-2-ol	18479-58-8	C10H20O	1073.1	1075	[93]	418.253	573.628	961.703	650.648	1280.19	1759.84	64.8272	40.5019	26.4066	9.96429	12.7979	8.0847	782.894	971.008	759.343	14.613	15.0787	7.06585	836.482	323.028	458.648	10.3687	16.4829	24.8799
390	445	0.7	2,6-Dimethyl-1,7-octadien-3-ol	22460-59-9	C10H18O	1084.1	1095	[91]													3403.46	7030.27	6231.06	0	0	0	0	0	0	0	0	0
391	460	0.67	Dihydrolinalool	78-69-3	C10H22O	1100.7	1097	[7]	151.201	282.906	483.923	419.187	642.628	815.3	19.4254	18.2177	12.9109	5.55471	3.93563	4.29002	439.415	643.917	475.418	0	0	0	350.361	0	476.485	3.61964	10.6535	10.9339
392	460	0.7	2,6-Dimethyl-2-octanol	18479-57-7	C10H22O	1100.8		-										1.37666	1.86152	1.39935	60.7087	104.897	80.0736	0	0	0	0	0	0	0	0	0
393	465	0.91	Linalool	78-70-6	C10H18O	1106.6	1109	[92]	187.006	307.722	214.606	385.411	746.53	985.909	39.7993	30.0154	15.084	6.16409	9.88821	5.50165	816.487	511.57	400.612	16.3894	21.0984	24.487	0	0	0	0	0	0
394	480	0.94	Fenchyl alcohol	1632-73-1	C10H18O	1123.3	1110	[92]	41.9176	50.7659	35.6834							5.56623	7.17471	4.52001	406.559	486.422	0	5.09858	7.65414	2.6268	0	0	0	0	0	0
395	500	1.09	Pinocarveol	547-61-5	C10H16O	1145.7	1139	[92]				463.977	613.275	581.705										3.81937	4.92773	3.23094
396	505	0.78	Camphor	464-48-2	C10H16O	1150.9	1145	[94]	203.029	308.34	458.37	438.369	574.43	912.026	13.6727	20.3815	15.8077	2.64811	2.48827	1.87057				2.80086	3.88626	1.96029	189.672	144.311	104.249
397	505	1.15	Verbenol	473-67-6	C10H16O	1151.3	1140	[95]										5.83479	9.05561	4.62366
398	510	0.67	p-Menthan-3-one	491-07-6	C10H18O	1156.3	1159	[32]				119.181	160.704	214.37	9.56845	4.99665	4.81881	1.96532	1.11398	1.70535
399	520	0.84	Pinocarvone	30460-92-5	C10H14O	1167.6		[92]										3.45559	3.75774	3.0179
400	525	1.12	Borneol	507-70-0	C10H18O	1173.5	1165	[96]	493.193	361.051	802.957	969.709	1546.14	1574.48	36.3188	14.4098	23.1585	13.3464	17.5197	10.2206							58.4354	30.2117	100.761
401	530	0.92	Menthol	2216-51-5	C10H20O	1179	1172	[97]	297.766	584.852	306.765	2233.27	2459.39	2691.07				30.7035	28.1031	19.8617	924.707	1339.14	815.824	18.8782	16.3779	8.26407	168.273	185.558	203.773	5.67135	9.79486	10.8298
402	540	1.66	p-Cymen-8-ol	1197-01-9	C10H14O	1191	1203	[96]				483.41	571.466	964.402				7.92074	8.51884	5.32808
403	545	0.91	Dihydrocitronellol	106-21-8	C10H22O	1196	1196	[98]	359.538	679.821	564.506	3091.27	4624.37	5516.54
404	545	1.02	α-Terpineol	98-55-5	C10H18O	1196	1201	[92]	797.727	803.5	679.43	958.143	788.388	1829.22	45.3961	47.6876	15.5063	10.1632	12.0235	8.06727	124.493	101.024	78.5614	11.9523	13.4059	15.3842	91.8549	169.389	198.751
405	550	0.87	Myrtenal	564-94-3	C10H14O	1201	1204	[96]				328.078	388.099	552.155				2.49424	4.10041	2.93407				4.4347	7.83524	4.74942
406	560	1.04	Verbenone	1196-01-6	C10H14O	1213	1204	[54]	329.978	453.602	419.066	359.741	790.249	632.495	65.414	96.3318	72.4209	6.08388	7.76687	4.20115				6.53514	6.63803	9.84824				19.994	34.039	18.5993
407	595	0.62	Linalyl acetate	115-95-7	C12H20O2	1254	1257	[54]				151.948	358.26	436.289				0.827402	0.273749	0.799459				6.75452	5.6126	4.82544
408	625	0.63	Endobornyl acetate	76-49-3	C12H20O2	1289	1285	[5]	437.759	1005.16	1358.43	694.643	1367.62	1649.67	64.7329	49.499	30.6645	10.3917	7.0956	9.99346	261.242	514.799	270.632	7.55112	10.718	5.31036	1290.58	755.157	513.358	6.81626	9.71201	10.2995
409	675	0.68	β-Terpenyl acetate	10198-23-9	C12H20O2	1351	-	-				223.583	499.679	654.477				3.92985	2.7125	3.79907	455.965	551.289	408.584	9.02971	9.11263	7.0306
410	700	0.73	Geraniol acetate	105-87-3	C12H20O2	1382	1383	[99]				550.207	623.229	641.375
411	735	0.91	Verdyl acetate	5413-60-5	C12H16O2	1426	-	-				223.459	410.415	545.026				2.73729	2.18258	2.34735	478.882	516.695	236.432	4.38002	4.31692	3.41279	342.33	383.067	435.884
			Sesquiterpenes
			Hydrocarbon-type
412	725	0.53	Valencene	4630-07-3	C15H24	1413.2		-													222.477	205.265	307.196
413	725	0.54	Longifolene	475-20-7	C15H24	1413.2	1402	[96]																0.967844	2.54872	2.25132	5.53083	5.11376	4.19373
414	820	0.6	δ-Cadinene	483-76-1	C15H24	1530.1	1530	[96]													51.0618	73.9142	71.7335
415	820	0.69	Calamenene	483-77-2	C15H22	1530.2	1528	[100]	41.629	62.8254	93.3823	2.85175	3.36219	1.89387				113.738	94.7105	83.6464	79.6016	142.457	202.031	0.683967	0.339282	0.642412				1.05876	1.02187	1.32039
416	820	0.83	α-Bisabolene	495-61-4	C15H24	1530	1525	[92]													1583.18	2730.28	2752.55
417	835	0.77	α-Calacorene	21391-99-1	C15H20	1548	1546	[100]	55.9	67.7705	106.441							81.8763	36.9772	61.8053	61.2799	64.5848	115.863							0.607639	1.24022	1.83302
418	840	0.87	Patchulane	19078-35-4	C15H26	1554		-													324.4	413.525	590.492	2.59903	2.30446	1.33765
419	1100	0.67	4,5,9,10-Dehydro-isolongifolene		C15H20	1859.6		-	53.9866	96.9772	92.9899	4.92907	3.52564	2.5058							344.13	536.435	906.491	3.01244	2.07517	2.17721
			Oxygen-containing compounds
420	850	0.92	Nerolidol	7212-44-4	C15H26O	1565.8	1562	[96]	757.197	1250.28	845.653				580.102	366.705	350.884	413.276	445.389	901.965
421	855	0.96	Longicamphenylone		C14H22O	1571.7		-				33.1341	28.7265	10.5581							1043.19	2026.41	1409.48	4.22949	4.5418	3.68452
422	880	0.78	Torreyol	19435-97-3	C15H26O	1600.9	1618	[101]	559.496	576.517	1069.07	38.9549	26.5963	15.1717	198.474	296.127	266.006	1098.06	751.262	731.784	644.667	1368.38	1732.43	8.57123	6.59309	8.65085	9.7788	8.31143	6.73961	7.50025	9.11044	6.81039
423	890	1	Cedrol	77-53-2	C15H26O	1612.9	1600	[92]	289.259	505.508	407.99	25.206	21.3581	17.5328							616.581	1421.54	977.232	2.80084	3.85686	1.94878	7.04166	9.1088	3.4279
424	920	1.02	τ-Cadinol	5937-11-1	C15H26O	1648.3	1640	[100]													188.584	348.749	438.628
425	1175	0.82	α-Bisabolene epoxide		C15H24O	1951		-													330.701	811.031	444.699
			Norisoprenoids
426	575	1.08	Tetrahydroionol	4361-23-3	C13H26O	1230.7		-																0.912336	2.20126	2.06425
427	645	0.61	Edulan	41678-30-2	C13H20O	1313.3		-																			4.17999	7.76247	7.22299
428	780	0.75	α-Methylionone	127-51-5	C14H22O	1482.2	1482	[102]	150.091	311.181	352.961	16.7692	16.0336	9.90374	361.348	189.254	143.795	414.127	331.705	348.222	331.903	522.894	454.323	2.85871	2.21477	2.25947	4.1754	4.09318	2.49925	3.23536	4.18899	3.01735
References
2. Kotseridis, Y. & Baumes, R. Identification of impact odorants in Bordeaux red grape juice, in the commercial yeast used for its fermentation, and in the produced wine. J Agric Food Chem. 48, 400-406 (2000).
3. Schnermann, P. & Schieberle, P. Evaluation of Key Odorants in Milk Chocolate and Cocoa Mass by Aroma Extract Dilution Analyses. J Agric Food Chem. 45, 867-872 (1997).
4. Figuérédo, G., Cabassu, P., Chalchat, J.C. & Pasquier, B. Studies of Mediterranean oregano populations. VIII—Chemical composition of essential oils of oreganos of various origins. Flavour Fragr J. 21, 134-139 (2006).
5. Adams, R.P. Identification of essential oil components by gas chromatography/mass spectrometry. Carol Stream, IL. Allured Publishing Corporation, (1995).
6. Wu, S., Zorn, H., Krings, U. & Berger, R.G. Volatiles from submerged and surface-cultured beefsteak fungus, Fistulina hepatica. Flavour Fragr J. 22, 53-60 (2007).
7. Pino, J.A., Mesa, J., Munoz, Y., Marti, M.P. & Marbot, R. Volatile components from mango (Mangifera indica L.) cultivars. J Agric Food Chem. 53, 2213-2223 (2005).
8. Rembold, H., Wallner, P., Nitz, S., Kollmannsberger, H. & Drawert, F. Volatile components of chickpea (Cicer arietinum L.) seed. J Agric Food Chem. 37, 659-662 (1989).
9. Xu, X. et al. Comprehensive two-dimensional gas chromatography (GC × GC) measurements of volatile organic compounds in the atmosphere. Atmos Chem Phys. 3, 665-682 (2003).
10. Rocha, S.M. et al. Exploring the potentialities of comprehensive two-dimensional gas chromatography coupled to time of flight mass spectrometry to distinguish bivalve species: Comparison of two clam species (Venerupis decussata and Venerupis philippinarum). J Chromatogr A. 1315, 152–161 (2013).
11. Guichard, E. & Souty, M. Comparison of the relative quantities of aroma compounds found in fresh apricot (Prunus armeniaca) from six different varieties. Z Lebensm Unters Forsch. 186, 301-307 (1988).
12. Rodriguez-Burruezo, A., Kollmannsberger, H., Prohens, J., Nitz, S. & Nuez, F. Analysis of the volatile aroma constituents of parental and hybrid clones of pepino (Solanum muricatum). J Agric Food Chem. 52, 5663-5669 (2004).
13. Engel, E. & Ratel, J. Correction of the data generated by mass spectrometry analyses of biological tissues: application to food authentication. J Chromatogr A. 1154, 331-341 (2007).
14. Turchimi, G.N. et al. Effects of dietary lipid sources on flavour volatile compounds of brown trout (Salmo trurra L.) fillet. J Appl Ichthyol. 20, 71-75 (2004).
15. Salvador, Â.C. et al. Can Volatile Organic Metabolites Be Used to Simultaneously Assess Microbial and Mite Contamination Level in Cereal Grains and Coffee Beans? PLoS ONE. 8, e59338 (2013).
16. Boylston, T.D. & Viniyard, B.T. Isolation of volatile flavor compounds from peanut butter using purge-and-trap technique in Instrumental Methods in Food and Beverage Analysis. D. Wetzel and G. Charalambous, ed(s), 225-243 (1998).
17. Leffingwell, J.C. & Alford, E. Volatile constituents of perique tobacco. Electron J Environ Agric Food Chem. 4, 899-915 (2005).
18. Zhao, Y. et al. Extraction, preparation and identification of volatile compounds in Changyu XO brandy. Se Pu. 26, 212-222 (2008).
19. Berdague, J.L., Tournayre, P. & Cambou, S. Novel multi-gas chromatography-olfactometry device and software for the identification of odour-active compounds. J Chromatogr A. 1146, 85-92 (2007).
20. Mahmood, U, Kaul, VK & Acharya, R. Volatile constituents of Capillipedium parviflorum. Phytochemistry. 65, 2163-2166 (2004).
21. Forero, M.D., Quijano, C.E. & Pino, J.A. Volatile compounds of chile pepper (Capsicum annuum L. var. glabriusculum) at two ripening stages. Flavour Fragr J. 24, 25-30 (2009).
22. Nogueira, P.C., Bittrich, V., Shepherd, G.J., Lopes, A.V. & Marsaioli, A.J. The ecological and taxonomic importance of flower volatiles of Clusia species (Guttiferae). Phytochemistry. 56, 443-452 (2001).
23. Silva, I, Rocha, S.M., Coimbra, M.A. & Marriott, P.J. Headspace solid-phase microextraction combined with comprehensive two-dimensional gas chromatography time-of-flight mass spectrometry for the determination of volatile compounds from marine salt. J Chromatogr A. 1217, 5511-21 (2010).
24. Zhao, C. et al. Comparative analysis of chemical components of essential oils from different samples of Rhododendron with the help of chemometrics methods. Chemometr Intell Lab Syst. 82, 218-228 (2006).
25. Pino, J.A., Marbot, R., Rosado, A. & Vázquez, C. Volatile constituents of Malay rose apple [Syzygium malaccense (L.) Merr. & Perry]. Flavour Fragr J. 19,32-35 (2004).
26. Caldeira, M. et al. Profiling allergic asthma volatile metabolic patterns using a headspace-solid phase microextraction/gas chromatography based methodology. J Chromatogr A. 1218, 3771-3780 (2011).
27. Dallüge, J. et al. Unravelling the composition of very complex samples by comprehensive gas chromatography coupled to time-of-flight mass spectrometry: Cigarette smoke. J Chromatogr A. 974, 169-184 (2002).
28. Eyres, G., Dufour, J.P., Hallifax, G., Sotheeswaran, S. & Marriott, P.J. Identification of character-impact odorants in coriander and wild coriander leaves using gas chromatography-olfactometry (GCO) and comprehensive two-dimensional gas chromatography-time-of-flight mass spectrometry (GC x GC-TOFMS). J Sep Sci. 28, 1061-1074 (2005).
29. Setzer, W.N., Noletto, J.A., Lawton, R.O. & Haber, W.A. Leaf essential oil composition of five Zanthoxylum species from Monteverde, Costa Rica. Mol Divers. 9, 3-13 (2005).
30. Dickschat, J.S., Bode, H.B., Wenzel, S.C., Muller, R. & Schulz, S. Biosynthesis and identification of volatiles released by the myxobacterium Stigmatella aurantiaca. ChemBioChem. 6, 2023-2033 (2005).
31. Robinson, A.L, Boss, P.K., Heymann, H., Solomon, P.S. & Trengove, R.D. Development of a sensitive non-targeted method for characterizing the wine volatile profile using headspace solid-phase microextraction comprehensive two-dimensional gas chromatography time-of-flight mass spectrometry. J Chromatogr A. 1218, 504-517 (2001).
32. Kallio, M. et al. Comprehensive two-dimensional gas chromatography coupled to time-of-flight mass spectrometry in the identification of organic compounds in atmospheric aerosols from coniferous forest. J Chromatogr A. 1125, 234-243 (2006).
33. Weldegergis, B.T., Crouch, A.M., Gorecki, T. & de Villiers, A. Solid phase extraction in combination with comprehensive two-dimensional gas chromatography coupled to time-of-flight mass spectrometry for the detailed investigation of volatiles in South African red wines. Anal Chim Acta. 701, 98-111 (2001).
34. Song, C., Lai, W.-C., Madhusudan, R., Boli Wei, K. & Wei, B. Temperature-Programmed Retention Indices for GC and GC-MS of Hydrocarbon Fuels and Simulated Distillation GC of Heavy Oils. In: Hsu, C. (ed) Analytical Advances for Hydrocarbon Research SE - 7. Springer US; 147-210 (2003).
35. Aaslyng, M.D., Elmore, J.S. & Mottram, D.S. Comparison of the aroma characteristics of acid-hydrolyzed and enzyme-hydrolyzed vegetable proteins produced from soy. J Agric Food Chem. 1998; 46, 5225-5231 (1998).
36. Qian, M. & Reineccius, G. Potent aroma compounds in Parmigiano Reggiano cheese studied using a dynamic headspace (purge-trap) method. Flavour Fragr J. 18, 252-259 (2003).
37. Loureiro, C.C. et al. Urinary metabolomic changes as a predictive biomarker of asthma exacerbation. J Allergy Clin Immunol. 133, 261-263 (2014).
38. Bruna, J.M. et al. The contribution of Penicillium aurantiogriseum to the volatile composition and sensory quality of dry fermented sausages. Meat Sci. 59, 97-107 (2001).
39. Rocha, S.M. et al. Exploring the human urine metabolomic potentialities by comprehensive two-dimensional gas chromatography coupled to time of flight mass spectrometry. J Chromatogr A. 1252, 155-163 (2012).
40. Ruther, J. Retention index database for identification of general green leaf volatiles in plants by coupled capillary gas chromatography−mass spectrometry. J Chromatogr A. 890, 313-319 (2000).
41. Avato, P., Raffo, F., Aldouri, N.A. & Vartanian, S.T. Essential oils of Varthemia iphionoides from Jordan. Flavour Fragr J. 19, 559-561 (2004).
42. Adams, R.P. Systematics of smooth leaf margin Juniperus of the western hemisphere based on leaf essential oils and RAPD DNA fingerprinting. Biochem Syst Ecol. 28, 149-162 (2000).
43. Lazari, D.M, Skaltsa, H.D. & Constantinidis, T. Volatile constituents of Cerastium candidissimum, a Greek endemic species. Flavour Fragr J. 15, 174-176 (2000).
44. Spadone, J.C., Takeoka, G. & Liardon, R. Analytical investigation of Rio off-flavor in green coffee. J Agric Food Chem. 38, 226-233 (1990).
45. Ramarathnam, N., Rubin, L.J. & Diosady, L.L. Studies on meat flavor. 3. A novel method for trapping volatile components from uncured and cured pork. J Agric Food Chem. 41, 933-938 (1993).
46. Lizárraga-Guerra, R., Guth, H. & López, M.G. Identification of the most potent odorants in huitlacoche (Ustilago maydis) and austern pilzen (Pleurotus sp.) by aroma extract dilution analysis and static head-space samples. J Agric Food Chem. 45, 1329-1332 (1997).
47. Shapi, M.M. & Hesso, A. Thermal decomposition of polystyrene: Volatile compounds from large-scale pyrolysis. J Anal Appl Pyrolysis. 18, 143-161 (1990).
48. Adams, R.P., Morris, J.A., Pandey, R.N. & Schwarzbach, A.E. Cryptic speciation between Juniperus deltoides and Juniperus oxycedrus (Cupressaceae) in the Mediterranean. Biochem Syst Ecol. 33, 771-787 (2005).
49. Bieri, S. & Marriott, P.J. Dual-injection system with multiply injections for determining sidimentional retention indexes in comprehensive two-dimensional gas chromatography. Anal Chem. 80,760-768 (2008).
50. Radulovic, N., Blagojevic, P. & Palic, R. Comparative study of the leaf volatiles of Arctostaphylos uva-ursi (L.) Spreng. and Vaccinium vitis-idaea L. (Ericaceae). Molecules. 15, 6168-6185 (2010).
51. El-Sayed, A., Heppelthwaite, V., Manning, L., Gibb, A. & Suckling, D. Volatile constituents of fermented sugar baits and their attraction to lepidopteran species. J Agric Food Chem. 53, 953-958 (2005).
52. de Souza, M.D., Vasquez, P., Del Mastro, N.L., Acree, T.E. & Lavin, E.H. Characterization of cachaca and rum aroma. J Agric Food Chem. 54, 485-488 (2006).
53. Steinhaus, P. & Schieberle, P. Characterization of the key aroma compounds in soy sauce using approaches of molecular sensory science. J Agric Food Chem. 55, 6262-6269 (2007).
54. Quijano, C.E., Salamanca, G. & Pino, J.A. Aroma volatile constituents of Colombian varieties of mango (Mangifera indica L.). Flavour Fragr J. 22, 401-406 (2007).
55. Moio, L., Piombino, P. & Addeo, F. Odour-impact compounds of Gorgonzola cheese. J Dairy Res. 67, 273-85 (2000).
56. Bauchot, A.D., Mottram, D.S., Dodson, A.T. & John, P. Effect of Aminocyclopropane-1-carboxylic Acid Oxidase Antisense Gene on the Formation of Volatile Esters in Cantaloupe Charentais Melon (Cv. Védrandais). J Agric Food Chem. 46, 4787-4792 (1998).
57. Fernando, L.N. & Grün, I.U. Headspace–SPME analysis of volatiles of the ridge gourd (Luffa acutangula) and bitter gourd (Momordica charantia) flowers. Flavour Frag J. 16,289-293 (2001).
58. Pino, J.A., Marbot, R. & Vazquez, C. Volatile components of tamarind (Tamarindus indica L.) grown in Cuba. J Essent Oil Res. 16, 318-320 (2004).
59. Zellner, Bd’A. et al. Linear retention indices in gas chromatographic analysis: a review. Flavour Frag J. 23, 297-314 (2008).
60. Wang, H., Guo, Y., Zhang, Z. & An, D. Fast analysis of volatile compounds in natural essences by automatic Static-Headspace-GC-MS. J Instrum Anal. 23, 9-13 (2004).
61. Wu, S., Zorn, H., Krings, U. & Berger, R.G. Characteristic volatiles from young and aged fruiting bodies of wild Polyporus sulfureus (Bull.:Fr.) Fr. J Agric Food Chem. 53, 4524-8 (2005).
62. Tzakou, O., Harvala, C., Galati, E.M. & Sanogo, R. Essential oil composition of Nepeta argolica Borey et Chaub. subsp. argolica. Flavour Frag J. 15, 115-118 (2000).
63. Zaikin, V.G. Personal communication: Retention indices measured during 2010.
64. Zoghbi, M.D., Andrade, E.H. & Maia, J.G. Volatile constituents from leaves and flowers of Alpinia speciosa K. Schum. and A. purpurata (Viell.) Schum. Flavour Frag J. 14, 411-414 (1999).
65. Larsen, T.O. & Frisvad, J.C. Characterization of volatile metabolites from 47 Penicillium taxa. Mycol Res. 99, 1153-1166 (1995).
66. Flamini, G., Cioni, P.L. & Morelli, I. Composition of the essential oils and in vivo emission of volatiles of four Lamium species from Italy: L. purpureum, L. hybridum, L. bifidum and L. amplexicaule. Food Chem. 91, 63-68 (2005).
67. Isidorov, V.A., Vinogorova, V.T. & Rafałowski, K. HS-SPME analysis of volatile organic compounds of coniferous needle litter. Atmos Environ. 37, 4645-4650 (2003).
68. Buchin, S. et al. Identification de composés monoterpéniques, sesquiterpéniques et benzéniques dans un lait d'alpage très riche en ces substances. Mitt aus Lebensmittelunters Hyg. 93, 199-216. (2002).
69. Adams, R.P. Systematics of the one seeded Juniperus of the eastern hemisphere based on leaf essential oils and random amplified polymorphic DNAs (RAPDs). Biochem Syst Ecol. 2000; 28, 529-543 (2000).
70. Wang, Z., Fingas, M. & Li, K. Fractionation of a Light Crude Oil and Identification and Quantitation of Aliphatic, Aromatic, and Biomarker Compounds by GC-FID and GC-MS, Part II. J Chromatogr Sci. 32, 367-382 (1994).
71. Wang, Z. & Fingas, M. Differentiation of the source of spilled oil and monitoring of the oil weathering process using gas chromatography-mass spectrometry. J Chromatogr A. 712, 321-343 (1995).
72. Wang, H.Y. & Guo, Y.L. Rapid Analysis of the Volatile Compounds in the Rhizomes of Rhodiola sachalinensis and Rhodiola sacra by Static Headspace‐Gas Chromatography–Tandem Mass Spectrometry. Anal Lett. 37, 2151-2161 (2004).
73. Kenig, F. et al. Structure and distribution of branched aliphatic alkanes with quaternary carbon atoms in Cenomanian and Turonian black shales of Pasquia Hills (Saskatchewan, Canada). Org Geochem. 36, 117-138 (2005).
74. Isidorov, V., Purzyńska, A., Modzelewska, A. & Serowiecka, M. Distribution coefficients of aliphatic alcohols, carbonyl compounds and esters between air and Carboxen/polydimethylsiloxane fiber coating. Anal Chim Acta. 560,103-109 (2006).
75. Rychlik, M., Grosch, W. & Schieberle, P. Compilation of odor thresholds, odor qualities and retention indices of key food odorants. Garching, Deutsche Forschungsanstat für Lebensmittelchemie and Instit für Lebensmittelchemie der Technischen Universität München (1998).
76. Methven, L., Tsoukka, M., Oruna-Concha, M.J., Parker, J.K. & Mottram, D.S. Influence of Sulfur Amino Acids on the Volatile and Nonvolatile Components of Cooked Salmon (Salmo salar). J Agric Food Chem. 55, 1427-1436 (2007).
77. Solina, M., Baumgartner, P., Johnson, R.L. & Whitfield, F.B. Volatile aroma components of soy protein isolate and acid-hydrolysed vegetable protein. Food Chem. 90, 861-873 (2005).
78. Moio, L. & Addeo, F. Grana Padano cheese aroma. J Dairy Res. 65, 317-333 (1998).
79. Qiming, X., Haidong, C., Huixian, Z. & Daqiang, Y. Chemical composition of essential oils of two submerged macrophytes, Ceratophyllum demersum L. and Vallisneria spiralis L. Flavour Fragr J. 21, 524-526 (2006).
80. Dickschat, J.S., Wenzel, S.C., Bode, H.B., Müller, R. & Schulz, S. Biosynthesis of volatiles by the myxobacterium Myxococcus xanthus. ChemBioChem. 5, 778-787 (2004).
81. Jalali-Heravi, M., Zekavat, B. & Sereshti, H. Characterization of essential oil components of Iranian geranium oil using gas chromatography–mass spectrometry combined with chemometric resolution techniques. J Chromatogr A. 1114, 154-163 (2006).
82. Elmore, J.S., Campo, M.M., Enser, M. & Mottram, D.S. Effect of lipid composition on meat-like model systems containing cysteine, ribose, and polyunsaturated fatty acids. J Agric Food Chem. 50, 1126-1132 (2002).
83. Smelcerovic, A., Spiteller, M., Ligon, A.P., Smelcerovic, Z. & Raabe, N. Essential oil composition of Hypericum L. species from Southeastern Serbia and their chemotaxonomy. Biochem Syst Ecol. 35, 99-113 (2007).
84. Ferhat, M.A., Tigrine-Kordjani, N., Chemat, S., Meklati, B.Y. & Chemat, F. Rapid Extraction of Volatile Compounds Using a New Simultaneous Microwave Distillation: Solvent Extraction Device. Chromatographia. 65, 217-222 (2007).
85. Dhanda, J.S., Pegg, R.B. & Shand, P.J. Saskatchewan specialty livestock value-added program - Saskatchewan agri-food innovation fund (AFIF) Project 98000016 (2003).
86. Ventanas, S., Estevez, M., Andres, A.I. & Ruiz, J. Analysis of volatile compounds of Iberian dry-cured loins with different intramuscular fat contents using SPME-DED. Meat Sci. 79, 172-180 (2008).
87. Garcia-Esteban, M., Ansorena, D., Astiasaran, I., Martin, D. & Ruiz, J. Comparison of simultaneous distillation extraction (SDE) and solid-phase microextraction (SPME) for the analysis of volatile compounds in dry-cured ham. J Sci Food Agric. 84, 1364-1370 (2004).
88. Zhou, Q., Wintersteen, C.L. & Cadwallader, K.R. Identification and quantification of aroma-active components that contribute to the distinct malty flavor of buckwheat honey. J Agric Food Chem. 50, 2016-2021 (2002).
89. Tellez, M.R. et al. Composition of the essential oil of Lepidium meyenii (Walp.). Phytochemistry. 61, 149-155 (2002).
90. Andersson, J.T. & Weis, U. Gas chromatographic determination of polycyclic aromatic compounds with fluorinated analogues as internal standards. J Chromatogr A. 659, 151-161 (1994).
91. Rocha, S.M., Coelho, E., Zrostlikova, J., Delgadillo, I. & Coimbra, M.A. Comprehensive two-dimensional gas chromatography with time-of-flight mass spectrometry of monoterpenoids as a powerful tool for grape origin traceability. J Chromatogr A. 1161, 292-299 (2007).
92. Petronilho S., Rocha, S.M., Ramírez-Chávez, E., Molina-Torres, J. & Rios-Chávez, P. Assessment of the terpenic profile of Callistemon citrinus (Curtis) Skeels from México. Ind Crops Prod. 46, 369-379 (2013).
93. Diaz, A. & Kite, G. A comparison of the pollination ecology of Arum maculatum and A. italicum in England. Watsonia. 24, 171-182 (2002).
94. Jalali, H.T. et al. Deeper insight into the monoterpenic composition of Ferula gummosa oleo-gum-resin from Iran. Ind Crops Prod. 36, 500-507 (2012).
95. Lo Presti, M. et al. Evaluation of the volatile and chiral composition in Pistacia lentiscus L. essential oil. Flavour Fragr J. 23, 249-257 (2008).
96. Jalali, H.T. et al. Assessment of the sesquiterpenic profile of Ferula gummosa oleo-gum-resin (galbanum) from Iran. Contributes to its valuation as a potential source of sesquiterpenic compounds. Ind Crops Prod. 44, 185-191 (2013).
97. Sefidkon, F. & Jamzad, Z. Chemical composition of the essential oil of three Iranian Satureja species (S. mutica, S. macrantha and S. intermedia). Food Chem. 91, 1-4 (2005).
98. Stashenko, E.E., Jaramillo, B.E. & Martínez, J.R. Comparación de la composición química y de la actividad antioxidante in vitro de los metabolitos secundarios volátiles de plantas de la familia Verbenaceae. Rev Acad Colomb Cienc. 27, 579-597 (2003).
99. Adams, R.P. Systematics of multi-seeded eastern hemisphere Juniperus based on leaf essential oils and RAPD DNA fingerprinting. Biochem Sys Ecol. 27, 709-725 (1999).
100. Petronilho, S., Maraschin, M., Delgadillo, I., Coimbra, M.A. & Rocha, S.M. Sesquiterpenic composition of the inflorescences of Brazilian chamomile (Matricaria recutita L.): Impact of the agricultural practices. Ind Crops Prod. 34, 1482-1490 (2011).
101. Marongiu, B., Piras, A., Pani, F., Porcedda, S. & Ballero, M. Extraction, separation and isolation of essential oils from natural matrices by supercritical CO2. Flavour Fragr J. 18, 505-509 (2003).
102. Mondello, L. et al. Fast gas chromatography‐full scan quadrupole mass spectrometry for the determination of allergens in fragrances. J Sep Sci. 30, 1905-1911 (2007).

## Sheet: Table S3- Sub-dataset
Table S3. Sub-data set used for statistics processing including the chromatographic data of the 44 metabolites putatively identified from A. niger, P. chrysogenum and C. albicans cultures, using HS-SPME/GC×GC-ToFMS.
Peak number	1tR (s)	2tR (s)	Metabolite	CAS number	Formula	R.I. (Calc)	R.I. (Lit)	R.I. reference	A. niger 3º day 25MS			A. niger 3º day 25MS			A. niger 3º day 25MS			P. chrysogenum 3º day 25MS			C. albicans 3º day 25MS			A. niger 5º day 25MS			A. niger 5º day 25MS			A. niger 5º day 25MS			P. chrysogenum 5º day 25MS			C. albicans 5º day 25MS
									Replicate 1	Replicate 2	Replicate 3	Replicate 1	Replicate 2	Replicate 3	Replicate 1	Replicate 2	Replicate 3	Replicate 1	Replicate 2	Replicate 3	Replicate 1	Replicate 2	Replicate 3	Replicate 1	Replicate 2	Replicate 3	Replicate 1	Replicate 2	Replicate 3	Replicate 1	Replicate 2	Replicate 3	Replicate 1	Replicate 2	Replicate 3	Replicate 1	Replicate 2	Replicate 3
			Alcohols
			Aliphatic
14	115	0.91	1-Butanol	71-36-3	C4H10O	644.02	646	[9]	436.414	686.198	696.887	0.022319	0.0190606	0.0533706	0.0115209	0.0108956	0.0201023	0.0206513	0.0266788	0.0138779	0.00729309	0.00335225	0.00570955	169.921	235.941	358.679	0.00178786	0.00281594	0.00164009	0.00106214	0.0026336	0.00227014	6.57462e-05	6.0574e-05	0.000161717	­	­	­
18	150	1.16	3-Methyl-1-butanol	123-51-3	C5H12O	718.23	730	[10]	29924.9	46146	52687.1	1.03801	0.59354	0.946024	0.392993	0.585516	0.47539	0.0562231	0.0759282	0.0571658	0.810765	0.67742	0.890898	57550.4	129880	126774	0.00127612	0.00144092	0.00329137	0.000946043	0.00140731	0.00227014	0.00368948	0.0122145	0.00598035	0.0369303	0.041856	0.0801102
27	255	1.14	1-Hexanol	111-27-3	C6H14O	877.81	878	[10]	253.531	335.158	262.807	0.148809	0.109766	0.169174	0.0914139	0.125464	0.122357	0.0428469	0.0496593	0.0300543	0.000720674	0.000541126	0.000573253	131.816	215	309.093	0.00436198	0.00317889	0.00337354	0.000636107	0.00122917	0.00188623	0.000424228	0.000211283	0.000309813	0.00108296	0.000662109	0.00106256
37	345	1.1	1-Heptanol	111-70-6	C7H16O	974.84	972	[15]	366.065	449.346	571.18	0.134792	0.0800489	0.138377	0.128882	0.150018	0.112372	­	­	­	0.00444326	0.00262205	0.00246466	462.378	638.749	941.856	0.00436923	0.00447999	0.00717477	0.00351641	0.00682318	0.00810283	­	­	­	0.00287878	0.000441229	0.000840712
39	350	1.05	1-Octen-3-ol	3391-86-4	C8H16O	980.05	980	[23]	144661	117426	103353	72.6357	43.1782	215.516	168.184	125.15	122.639	62.501	120.097	150.85	0.00179221	0.00285046	0.00234397	131586	90200	104408	1.52798	2.82749	3.71839	0.89802	0.61173	2.64944	1.42132	1.18622	0.222817	0.00256755	0.00264444	0.00244485
44	365	1.27	3-Octanol	589-98-0	C8H18O	996.07	996	[24]	63676.5	96643.1	106250	63.0839	26.3776	37.5846	25.7261	141.978	95.8285	7.51872	11.372	6.47161	0.00133865	0.00119913	0.00231206	52691.2	92000	98029.6	1.55416	1.41947	2.14252	1.33217	1.81337	7.03109	0.491089	0.508354	0.457259	0.00482918	0.0122965	0.0112656
46	395	0.99	2-Ethyl-1-hexanol	104-76-7	C8H18O	1028.9	1029	[23]	3903.82	6728.01	4481.85	7.66889	7.49361	8.48066	7.29872	6.6489	5.70309	9.48872	10.3925	7.01239	0.146949	0.192188	0.156916	7972.32	15177.7	22004	0.237047	0.293022	0.386711	0.203785	0.328904	0.355901	0.143018	0.138605	0.138212	0.0928833	0.0812871	0.0740268
51	440	1.03	1-Octanol	111-87-5	C8H18O	1078.9	1070	[23]	1568.93	2399.74	3466.12	1.053	0.229249	0.685796	0.500911	0.956717	0.368591	7.21021	7.93688	6.29375	0.00315062	0.00533459	0.00403392	3350.45	4252.39	6842.21	0.0297172	0.0428109	0.0879944	0.0321782	0.0317174	0.0512421	0.0576785	0.0649901	0.0773563	0.00405961	0.00403979	0.00408045
			Aromatic
76	475	3.03	2-Phenylethanol	60-12-8	C8H10O	1120.1	1121	[33]	65182.3	113935	180591	0.199813	0.109041	0.254607	0.106644	0.161002	0.0587236	0.881236	0.233515	0.226225	1.1336	0.550279	1.19259	201343	264868	493441	0.00153688	0.000395768	0.000943918	0.0259306	0.0103157	0.00585328	8.64416e-05	0.000449301	0.000326281	0.726766	0.722561	0.529204
80	805	2.06	2,4-bis(1,1-Dimethylethyl)phenol	96-76-4	C14H22O	1514.2	1513	[24]	1835.14	2399.04	2900.05	6.35043	8.39776	9.49279	5.77172	6.59479	6.18093	7.90359	5.51312	4.44237	0.113517	0.118734	0.106701	5274.1	10579	13076.6	0.0983801	0.135581	0.0706382	0.12625	0.258002	0.17433	0.0667989	0.0377055	0.0931147	0.0243086	0.0284163	0.0248934
			Aldehydes
			Aliphatic
86	110	0.46	3-Methylbutanal	590-86-3	C5H10O	632.55	649	[37]	1405.44	1470.16	2802.53	0.233785	0.171975	0.195392	0.230552	0.176966	0.182471	1.19737	1.21277	1.69881	0.00960138	0.0101615	0.0139389	3648.88	2350.25	5050.63	0.0137726	0.00821968	0.0121321	0.0113395	0.00973276	0.0137749	0.00156115	0.00206991	0.00177214	0.00206871	0.00277585	0.00217392
92	190	0.59	Hexanal	66-25-1	C6H12O	800.69	801	[39]	3577.24	4960.03	5384.31	0.489712	0.605447	0.71824	0.521379	0.550208	0.485028	0.568112	0.634274	0.183589	0.00414092	0.00859896	0.00522311	4279.94	4118.57	5633.76	0.0168995	0.0147829	0.0177868	0.0115757	0.0190889	0.0169962	0.00118814	0.0058639	0.00426743	0.00283011	0.00420002	0.00307905
94	275	0.62	Heptanal	111-71-7	C7H14O	900.65	901	[39]	959.263	1327.61	1726.72	0.573279	0.534721	0.701166	0.677117	0.636538	0.621983	0.245092	0.37191	0.282925	0.00931104	0.0152935	0.0108793	1277.67	1865.18	2338.87	0.0157204	0.0110112	0.0137463	0.0105166	0.0183079	0.0134796	0.00301545	0.00776862	0.00547783	0.0033284	0.00400416	0.00353249
104	465	0.63	Nonanal	124-19-6	C9H18O	1106.3	1102	[10]	10299.3	14557.4	18432.2	5.10654	4.63065	5.31792	5.48948	4.63422	4.33224	11.6018	11.2455	7.99462	0.0820771	0.0568185	0.0929947	13074.8	15917.9	25040	0.226695	0.114837	0.132965	0.0913782	0.114572	0.131454	0.106811	0.203255	0.118254	0.0497091	0.0592936	0.0539124
107	555	0.63	Decanal	112-31-2	C10H20O	1206.6	1205	[39]	5350.83	10517.8	12256.9	0.608511	0.185421	0.313365	0.166477	0.141344	0.54089	9.02592	8.93164	7.54494	0.0592349	0.14521	0.0721025	7310.16	11924.6	18369.5	0.0950202	0.0619455	0.0796874	0.0451169	0.0522953	0.0408426	0.0210329	0.0191037	0.0111645	0.038409	0.0419248	0.0391356
113	685	0.77	2-Undecenal	2463-77-6	C11H20O	1363.5	1376	[45]	1616.28	2606.51	1927.55	0.150381	0.205909	0.482764	0.239913	0.271448	0.181179	0.396885	0.258955	0.275088	0.00349191	0.00392692	0.0033923	14734.4	26622.9	34916.9	0.00607218	0.0125065	0.0127201	0.00797604	0.0107586	0.0120666	0.0019709	0.00171037	0.00129138	0.00151958	0.00225039	0.00181339
114	720	0.65	Dodecanal	112-54-9	C12H24O	1407.1	1409	[39]	673.776	1559.37	1221.67	1.35373	1.02677	2.37888	1.49898	1.37443	1.06546	4.6956	4.45867	3.61541	0.0292586	0.0460031	0.0555842	1802.66	6332.3	5746.33	0.00990342	0.00694701	0.00921387	0.00628256	0.0131473	0.0113878	0.0175057	0.0207475	0.0112272	0.0115209	0.0104952	0.0108993
			Aromatic
118	335	1.55	Benzaldehyde	100-52-7	C7H6O	964.79	961	[26]	10142.2	15018.9	17458.7	8.63525	11.7158	11.8482	7.39141	8.57908	10.2128	3.13803	2.81593	1.83937	0.0512458	0.0690638	0.0649239	10942.8	13035.8	20260.6	0.175301	0.184151	0.282029	0.255622	0.313003	0.347139	0.0227396	0.021775	0.0322021	0.0199993	0.0387109	0.0353804
119	410	1.62	Benzeneacetaldehyde	122-78-1	C8H8O	1046.2	1044	[9]	2475.2	3397.45	5499.99	0.331228	0.353078	0.515029	0.576275	0.58996	0.548112	0.512396	0.76449	0.222214	0.00662084	0.00786551	0.00837628	2913.21	5361.93	8228	0.0109294	0.00621011	0.00864803	0.00894696	0.0125084	0.00793895	0.00349548	0.00435639	0.00319198	0.00389671	0.00505812	0.00540613
			Esters
			Aliphatic
131	135	0.53	Methyl 2-methylpropenoate	80-62-6	C5H8O2	685.33	710.4	[9]	274.709	311.23	225.434	0.0425613	0.0309623	0.0752055	0.0391583	0.0445237	0.0483878	0.0486959	0.0550029	0.0392706	0.000317984	0.000814223	0.000606887	1085.19	1911.34	1805.82	0.000624974	0.00100852	0.00109565	0.00103659	0.00140446	0.00131599	0.000427683	0.000314411	0.000318574	0.000229502	0.000175191	0.000171966
168	695	0.92	3-Hydroxy-2,4,4-trimethylpentyl 2-methyl-propanoate	74367-34-3	C12H24O3	1376.1	1381	[32]	890.206	1880.83	2689.24	1.82643	1.8916	2.79821	2.2613	2.6648	1.92418	3.78504	5.71033	3.62512	0.0135511	0.0273503	0.015758	2532.83	5830.09	3311.53	0.040167	0.054029	0.0447699	0.0320486	0.0525903	0.0616597	0.0226741	0.0233607	0.0391289	0.00663959	0.00682697	0.00921624
			Aromatic
184	600	1.16	2-Phenylethyl acetate	103-45-7	C10H12O2	1260.2	1256	[5]	5786.7	7925.45	7557.76	0.0307451	0.0172301	0.0126008	0.010298	0.00863923	0.00604695	0.0422394	0.0264902	0.0172901	0.00151064	0.00121624	0.00147581	4772.79	11244.2	12546.4	0.000295058	0.0003355	0.000305073	0.0003827	0.00118181	0.000332806	6.91929e-05	7.32985e-05	6.27143e-05	0.000361587	0.000735416	0.000376469
			Hydrocarbons
			Aliphatic						159.929	270.64	216.564													282.172	390.724	578.677
232	880	0.49	Hexadecane	544-76-3	C16H34	1600.6	1600	[39]	230.278	511.723	475.308	0.254019	0.203805	0.348671	0.216416	0.231546	0.365454	0.208103	0.36214	0.284748	0.00229129	0.00286378	0.00279039	472.251	542.54	975.124	0.00463323	0.00479954	0.00624064	0.00590991	0.00756847	0.0101528	0.00358875	0.00418934	0.0067054	0.00100964	0.00119792	0.000982729
233	965	0.43	Heptadecane	629-78-7	C17H36	1700.6	1700	[39]				0.206405	0.284428	0.264044	0.188334	0.275683	0.311863	0.188825	0.37295	0.144153	0.0120564	0.00599933	0.00612304				0.00273736	0.00596999	0.0110049	0.00810309	0.0108466	0.0149275	0.00163662	0.000549028	0.00105052	0.000653345	0.00274002	0.0013923
			Aromatic																					212.737	324.18	376.975
236	115	0.46	Benzene	71-43-2	C6H6	643.07	648	[67]	181.776	320.924	315.847	0.0554925	0.036858	0.0581341	0.0355839	0.0432714	0.03676	0.0553924	0.0535952	0.0972464	0.00138732	0.000785768	0.000725826	2683.38	3273.07	5883.3	0.000873305	0.00195779	0.00373067	0.0013581	0.00222364	0.00344927	0.000416378	0.000538827	0.000241217	0.000300766	0.000352361	0.000275575
237	170	0.54	Toluene	108-88-3	C7H8	759.03	758	[9]	767.759	1077.95	815.032	7.62463	6.75242	8.83857	4.58857	7.70793	2.85314	1.98278	3.37475	1.40989	0.018745	0.0462968	0.0128511	492.719	885.767	855.258	0.120722	0.156947	0.236624	0.211673	0.472791	0.450596	0.032299	0.0607135	0.0524884	0.0422813	0.0456848	0.0507316
239	250	0.59	1,3-Dimethylbenzene	108-38-3	C8H10	871.28	874	[13]	402.979	605.603	744.287	0.612078	0.44002	0.61029	0.454593	0.420181	0.371598	0.199296	0.143844	0.158225	0.0100655	0.0164532	0.0104957	308.162	470.624	456.976	0.00525284	0.00579035	0.00459995	0.0119072	0.0259701	0.0208599	0.00234457	0.00246644	0.00403162	0.00233289	0.00293937	0.00185031
240	270	0.64	1,2-Dimethylbenzene	95-47-6	C8H10	900.66	908	[10]	134.692	208.261	340.54	0.173059	0.193927	0.318537	0.224006	0.114468	0.173361	0.22073	0.0945873	0.115421	0.00295945	0.0061813	0.00263783	80.8467	95.5566	107.286	0.00344184	0.00751794	0.00704228	0.00585981	0.0115346	0.00879663	0.00171725	0.00130957	0.00374753	0.000584461	0.000783838	0.000478759
243	325	0.58	Propylbenzene	103-65-1	C9H12	953.24	955.3	[9]	23.7712	31.983	40.1223	0.038916	0.0364014	0.0540458	0.0294011	0.0282237	0.0294894	0.0378876	0.0279755	0.0361806	0.000351296	0.000908486	0.00045785	621.227	796.235	246.358	0.000405468	0.00100854	0.000964036	0.000785093	0.0010151	0.000865327	0.000143898	0.000150166	0.000189086	0.000136682	0.000201823	0.000647811
245	335	0.59	1-Ethyl-4-methylbenzene	611-14-3	C9H12	963.78	965.3	[9]	49.1266	76.2753	127.544	0.122901	0.0960776	0.225493	0.167415	0.0694224	0.102899	0.141104	0.117702	0.0424849	0.000941371	0.00232875	0.000569283	2055.1	2279.3	3144.62	0.000910604	0.00261858	0.00302295	0.00240691	0.00351515	0.00210903	0.000320901	0.000390209	0.000516847	0.00021447	0.000850785	0.000195009
248	365	0.64	1,3,5-Trimethylbenzene	108-67-8	C9H12	995.41	995	[9]	185.784	381.652	402.43	0.510959	0.449338	0.746613	0.564009	0.349259	0.343754	0.175282	0.172949	0.169082	0.00196123	0.00828565	0.00289764	61.0384	198.57	120.583	0.00760853	0.0174836	0.0211218	0.00569426	0.024625	0.0170087	0.000512104	0.000498689	0.000578901	0.00166141	0.0018517	0.00676212
250	390	0.58	1-Methyl-2-(1-methylethyl)benzene	527-84-4	C10H14	1022.9	1022	[69]	118.69	72.2106	92.6006	0.0799857	0.0404514	0.057311	0.0542466	0.0519606	0.04606	0.0442993	0.0616315	0.037758	0.000408441	0.00206828	0.000641036	580.967	687.591	238.565	0.00116758	0.00294527	0.00224564	0.00324184	0.00262653	0.00243097	0.000492721	0.000505013	0.000891044	0.000423091	0.000369441	0.000466625
251	390	0.69	1,2,3-Trimethylbenzene	526-73-8	C9H12	1023	1022	[69]	38.2703	63.1912	134.658	0.165511	0.103215	0.216108	0.159053	0.126495	0.107867	0.196224	0.184977	0.122092	0.000680486	0.00174787	0.000886125	84.5796	81.5726	61.9672	0.00146755	0.00396728	0.00412595	0.0034699	0.00543617	0.00430939	0.000960975	0.000696051	0.00205165	0.000386852	0.000520839	0.00139597
253	425	0.61	2-Ethyl-1,4-dimethylbenzene	1758-88-9	C10H14	1061.8	1086.9	[70]	17.2004		30.3209	0.0223961	0.0234736	0.0392886	0.0491772	0.0186852	0.0333511	0.015718	0.0773764	0.0514685	0.000106559	0	0.000155725	215.373	318.211	317.219	0.000627948	0.000593444	0.0015712	0.00104173	0.00133848	0.00143811	0.000309096	0.000275232	0	0	0	0
263	700	1.27	Biphenyl	92-52-4	C12H10	1382.8	1384	[17]	73.5641	207.986	200.184	0.0735891	0.114207	0.0927812	0.111991	0.0976684	0.0766884	0.105482	0.120502	0.063944	0.00125175	0.00143693	0.00165881	422.321	1019.9	827.414	0.00136581	0.00317904	0.0049058	0.00301743	0.00496711	0.0046747	0.00156653	0.00141368	0.00160915	0.000643682	0.0011419	0.0014207
265	880	1.02	2-Methyl-6-phenyl-1,6-heptadiene	51708-97-5	C14H18	1601.2		-	256.833	317.721	499.686	5.82556	5.17652	9.11125	5.54299	5.43231	6.74649	5.91984	15.5272	4.87238	0.0173015	0.127317	0.0382393				0.186615	0.205045	0.250216	0.184531	0.259835	0.273283	0.0614099	0.0562566	0.060385	0.0307435	0.0383458	0.0329911
			Ketones
			Aliphatic
284	75	0.39	2-Propanone	67-64-1	C3H6O	558.72	503	[8]	1886.19	2686.89	2562.66	1.37913	1.02314	1.49702	1.06504	1.07618	0.942956	1.3238	0.659202	0.732331	0.00618087	0.00769202	0.00591418	2197.55	4823.02	5135.55	0.0272269	0.028065	0.03844	0.0251069	0.0353545	0.0347803	0.00850569	0.013958	0.0104824	0.0033509	0.00321422	0.00335781
297	265	0.58	3-Heptanone	106-35-4	C7H14O	888.93	884.1	[9]	45.8719	79.2675	85.5849	0.103057	0.0812974	0.105984	0.0648095	0.0792113	0.0841225	0.122466	0.117336	0.123203	0.000204346	0.000210545	0.000223214	34.0312	77.525	67.3074	0.0012881	0.00183803	0.00244951	0.00169725	0.00268415	0.00323869	0.00343603	0.00397518	0.00317176	0.000331282	0.000334484	0.000359944
302	355	0.74	6-Methyl-5-hepten-2-one	110-93-0	C8H14O	984.99	985	[9]	3433.64	5100.3	5463.2	0.90436	0.713442	1.39704	0.510665	1.05721	0.815764	0.249756	0.289494	0.252167	0.0204641	0.031726	0.024955	2024.59	2908.2	4165.88	0.0544228	0.0377643	0.050216	0.0438146	0.0863591	0.112989	0.0111593	0.0137972	0.00958473	0.0112896	0.0204436	0.0163282
313	495	0.76	3-Nonen-2-one (isomer)	14309-57-0	C9H16O	1139.7	1144	[82]	61.2446	116.567	59.2058	0.0427342	0.0109478	0.0617061	0.0125891	0.0147553	0.0289794	0.0269765	0.037549	0.0258827	0.00127673	0.00060374	0.00129352	86.9654	115.505	73.1722	0.00224953	0.00375937	0.00392975	0.00308603	0.00294361	0.00741909	0.000511629	0.000880273	0.00120243	­	­	­
331	755	0.8	6,10-Dimethyl-,5,9-undecadien-2-one	3796-70-1	C13H22O	1451	1452	[48]	1951.47	4898.95	6522.2	4.53722	3.38901	5.13871	4.79147	5.4898	4.27159	6.13917	5.92551	3.83738	0.0269233	0.0398435	0.0235993	3803.89	5861.6	6939.6	0.0729126	0.178892	0.198645	0.145452	0.242494	0.254669	0.0513581	0.0924967	0.0646765	0.0182263	0.0171215	0.0242467
			Terpenic compounds
			Monoterpenenic compounds
			Hydrocarbon-type
386	485	0.79	2,6-Dimethylbicyclo[3.2.1]octane		C10H18	1128.7		-	77.3491	145.366	96.4922	0.663245	0.446397	0.55192	0.527943	0.612889	2.37268	0.426462	0.55325	0.358999	0.00954807	0.0179499	0.00933447	245.678	315.109	403.706	0.0175022	0.0462786	0.0286273	0.0148977	0.0268141	0.0320158	0.00781985	0.0104282	0.00763595	0.0354981	0.00350278	0.00373838
			Oxygen-containing compounds
408	625	0.63	Endobornyl acetate	76-49-3	C12H20O2	1289	1285	[5]	437.759	1005.16	1358.43	1.61621	1.13418	0.387889	1.45609	1.67226	0.419741	0.347097	0.878508	0.765739	0.00928713	0.00789764	0.0069944	694.643	1367.62	1649.67	0.0274588	0.0567287	0.0694474	0.00427946	0.045505	0.0454383	0.010883	0.016785	0.0204659	0.000876836	0.00113042	0.00475913
			Norisoprenoids
428	780	0.75	α-Methylionone	127-51-5	C14H22O	1482.2	1482	[102]	150.091	311.181	352.961	0.189856	0.125885	0.262023	0.220976	0.238637	0.408703	0.3959	0.447141	0.254112	0.00242232	0.00237003	0.00215628	331.903	522.894	454.323	0.00343573	0.011412	0.00783487	0.00639339	0.0104107	0.0101105	0.00621831	0.00590158	0.00501547	0.0008654	0.00106956	0.00122571
